# Supplementary material for: Rate variation and estimation of divergence times using strict and relaxed clocks
Source: BMC Evol Biol. 2011 Sep 26;11:271. doi: 10.1186/1471-2148-11-271 (PMC3205074; doi:10.1186/1471-2148-11-271)
Supplement: Additional file 1 — Black bass data. Sequences are in Phylip format. Partitions are in the order described in the manuscript. [file 1471-2148-11-271-S1.PHY]

22 729

Enneacanth
AGACCAACCC CAAGAGGCGG CCGCTAATGT TATGTCCGCT TGACACAGTT CGACTATGAG AGTTTGGCAT CGGATGTCAC AACGACGTTT TATATCCAGC GCTTGTTCTA GATAAGGGCC CCGAAAGTGG TGCCTGCATT TGGAGAAATC TGGCTGGAAC GCTATGGTTG GAGACACTTG TCTCTCTGAG GGAGACCCTC CGAGTAACTG CATGGGAATT CCTTTTAGCC GTGGCCAGCA TCGCTTCACC GGCGATACGA CCGACCCAAC GTTTTTGTGA CCTACAACGG GCGCCGTACA CAGGCACCAT ACCGCATCCC ACCCTTACGG GGGGCATAGG ACGGCCTGGA GCAGTCCTTT TTCTCGCCGG TTGAAGCGT? AACTATGACC TGCGCGAAAA TGATCTCCGT AGCGAAACGA ACCAACCCCC CGGGGAAATT CACGAGGGAC CTGAAAAGTC AGCTGACCAA CCCCAACAAC GCGCAAGCGC GCTTTCGGCC GCGCAAGCAC TATCACGCTG CCCCACCAAT GCCAATGCAT ACGGGTGGTA CACCCAACGT TTAGCCGTAG TACCTTCACA CCGCCATTAA ATTATCGTAC AATAAAAGCG ATTAAGCGCA GCACCACCTC GGCCCTAGTA CATCACCGTA ACGCGGAGAC GGTAGCCACT TTCCCTTGCA CAATCAACTG AACTCCCTAC CATCCGATAG AATTCCCCGC GAAGACACT
Centrarchu
AGACCAACCC CAAGAGGCGG CCGCTAATGT TATGTCCGCT TGACACAGCT CGACTATGAG AGTTTGGCAT CGGGTGTCAC AACGAGGTTT TATATCCAGC GCTTGTTCTA GATAAGGGCC CCGAAAGTGG TGCCTGCATT TGGAGAAACT TGGCTGGAAC GCTATGGTTG GAGACACTTG TCTCTCTGAG GGAGACCCTC CGAGTAACCG CATGGGAATT CCTTTTAGCC GTGGCCAGCA TCGCTTCACT GGCGATACGA CCGACCCAAC GTTTTTGTGA CCTACAACGG GTGCCGTACA CAGGCACCAT ACCGCATCCC ACTCTTACGG GGGACATAGG ACGGCCTGAA GCGGTCTTTT CTCTCGCCGG TCGAAGCGTT AACTATGACC TGCGCGAAAA TGATCTCCGT AGCGAAACGA ACAAGCCCCC CGGGGAAATT CACGAGGGAC CTGAAAAGTC AGCTGACCAG CCCCGACAAC GCGCAAGCGC GCTTCCGGCC GCGCAAGCAT TATCACGCTG CCCCACCAGT ACCAACGCAT ATGGGTGGTA CACCCAACGT TTAGCCGTAA TATCTTCTTA CCGCCATTAA ATTATCGTAT AATAAAAGCG ATTAAACGCA TCACCATTTT GGCCCCAGTA CATCACCGCA ACGCGGAGAC GGCAGCCACT TTCCCTTGAA CAATCAACCG AACTCCCTAC CATCTGATAA GACACCCCGC GGAGGCACT
Archoplite
AGACCAACCC TAAGAGGCGG CCGCTAATGT TATGTCCGCT TGACACAGCT CGACTATGAG AGTTTGGCAT CGGATGTCAC AACGAGGTTT TATATCCAGC GCTTGTTCTA GATAGGGGCC CCGAAAGTGG TGCCTGCATT TGGAGAAACC TGGCTGGAAC GCTATGGTTG GAGACACTTG TCTCTCTAAG GGAGACCCTC CGAGTAACCG CATGGGAGTT CCTTTTAGCC GTGGCCGGCA TCTTTTCACC GGCGATACGA CCGACCCAAC GTTTTTGTGA CCTACAACGG GCGCCGTACG CAGGCACCAT ACCGCATCCC ACTCTTACAG GGGACATAGG ACGGCCTGGA GCGGTTCTTT CTCTTACCGG TCGAAACGTT AACTATGACC TGCGCGAAAA TGATCTCCGT AGCGAAACGA ACCAGCCCCC CGGGGAAATT CACGAGGGAC CTGAAAAGTT AGCTGACCAA CCGCAACAAC GCGTAAGCGC GCTTCCGGCC GCGCAAGCAT TATCACGCTG CCCCACCAAT ACCGACGCGT ACGGGTGGTA CACCCAACGT TTAGCCGTAA CACCTTCTCA CCGCCATAAA ATTGTCGTAC AAGAAAAGCG ATTAAACGCA TCACCGCCTT GGCCCCAGTA CATTACCGCA ACGCGAAGAT GGCAGCCACT TTTCCTTGAA CAATCAACCG AACTCCCTAC TACCTGATAA GGCTCCCAAC GGAGACACT
Ambloplite
AGACCAACCC CAAGAGGCGG CCACTAATGT TATGTCCGCT TGACACAGCT CGACTATGAG AGTTTGGCAT CGGATGTCAC AACGAGGTTT TATATCCAGC GCTTGTTCTA GATAGGGGCC CCGAAAGTGG TGCCTGCATT TGGAGAAACC TGGCTGGAAC GCTATGGTTG GAGACACTTG TCTCTCTGAG GGAGACTCTC CGAGTAACTG CATGGGAATT CCTTTTAGTC GTCGCCAGCA TCGATTCACT GGCGATACGA CCGACCCAAC GTTTCTGTGA CCTACAACGG GTGCCGTACG CAGGCACCAT ACCGCATCCC ACTCTTGCGG GGGGCATAGG ACGGCCTGGA GCGGTCTTTT CTTTTACCGG TCGAAGCGTT AACTATGGCT TGCGCGAAAA TGATCTCCGT AGCGAAACGA ACCAGCCCCC CGGGGAAATT CACGAGGGAC CTGAAAAGTT AGCTGACCAA CCCCAACAAC GCGCAAGCGC GCTTCCGGCC GCGCAAGCAT TATCACGCTG CCCCCCCTAT ACCAATGCAT ATGGGTGGCA CACCCAACGT TTAGCCGTAA TACCTTCTCA CCGCCATAAA ATTATCGTAC AATAAAAGCG ATTAAACGCA GCACCGCCTT GGCCCTAGTA CATTACCGTA ACGCGGAGAT GGCAGCCACT TTTCCTTGAG CAATCAACTG AACTCCCTGC CATCTGATAA GAGTCCCCGC GAAGACACT
McatA
AGACCAACCT CAAGAGGCGG CCGCTAATGT TATGTCCGCT CGACACAGTT CGACTATGAG AGTTTGGCAT CGGATGTTAC AACGAGGTTT TATATCCAGC GTTTGTTCTA GATAAGGACC CCGAAAGTGG TGCCTGCATT TGGAGAAACC TGGCTGGAAT GCTATGGTTG GAGACACTTG TCTCTCTGAG GGAGACCCTC CGAGTAACTG CATGGGAATT CCTTTTAGTC GTGACCAGCA TTGTTTCACC GGCGATACGA CTGACCCAAC GTTTCTGTGA CCTACAACGG GTGTCGTACG CAGGCACCAT ACCGCATCCC ACCCTTGCGG GGGACATAGG ACGGCCTGAA GCGGTTTTTT CTCTCTCCGG TCGAAGCGTT AACTATGACC TGTGCGAAAA TGATCTCCGT AGCGAAACGA ACAAGCCCCC CGGGGAAATT CACGAGGGAC CTGAAAAGTC AGCTGACCAA CCCCGAAAAC GCGCAAGCGC GCTTCCGGCC GCGCAAGTAT TATCACGCTG CCCCATCAAT ACCAATGCTT ACGGGTGGCA CACCCAACGT TTAGCCGTAA CATCTTCTCA CCGCTATCAA ATTATCGTAC AATAAAAGCG ATTGAACACA TCACCATCTC GGCCCCTGTA CATCACCGCA ACGCCGAGAT GGCAGCCACT TTCCCTTGAA CAATCAACGG AACTCCCAAC CACCCGAGGA CACGCCCCAC GAAGGCGCT
McatE
AGACCAACCT CAAGAGGCGG CCGCTAATGT TATGTCCGCT CGACACAGTT CGACTATGAG AGTTTGGCAT CGGATGTTAC AACGAGGTTT TATATCCAGC GTTTGTTCTA GATAAGGACC CCGAAAGTGG TGCCTGCATT TGGAGAAACC TGGCTGGAAT GCTATGGTTG GAGACACTTG TCTCTCTGAG GGAGACCCTC CGAGTAACTG CATGGGAATT CCTTTTAGTC GTGGCCAGCA TTGTTTCACC GGCGATACGA CTGACCCAAC GTTTCTGTGA CCTACAACGG GTGTCGTACG CAGGCACCAT ACCGCATCCC ACCCTTGCGG GGGACATAGG ACGGCCTGAA GCGGTTTTTT CTCTCTCCGG TCGAAGCGTT AACTATGACC TGCGCGAAAA TGATCTCCGT AGCGAAACGA ACAAGCCCCC CGGGGAAATT CACGAGGGAC CTGAAAAGTC AGCTGACCAA CCCCGAAAAC GCGCAAGCGC GCTTCCGGCC GCGCAAGTAT TATCACGCTG CCCCATCAAT ACCAATGCTT ACGGGTGGCA CACCCAACGT TTAGCCGTAA CATCTTCTCA CCGCTATCAA ATTATCGTAC AATAAAAGCG ATTGAACACA TCACCATCTC GGCCCCTGTA CATCACCGCA ACGCCGAGAT GGCAGCCACT TTCCCTTGAA CAATCAACGG AACTCCCAAC CACCCGAGAA CACGCCCCAC GAAGGCGCT
McooA
AGACCAACCC CAAGAGGCGG CTGCTAATGT TATGTCCGCT CGACACAGTT CGACTATGAG AGTTTGGCAT CGCATGTTAC AACGAGGTTT TATATCCAGC GCTTGTTCTA GATAAGGACC CCGAAAGTGG TGCCTGCATT TGGAGAAACC TGGCTAGAAT GCTATGGTTG GAGACACTTG TCTCTCTGAG GGAGACCCTC CGAGTAACTG TATGGGAATT CCTTTTAGTC GTGGCCAGCA TTGTTACACC GGCGATACGA CTGACCCAAC GTTTCTGTGA CCTACAACGG GTGCCGTACG CAGGCACCAT ACCGCATCCC ACCCTTGCGG GGGACATAGG ACGGCCTGAA GCGGTTTTTT CTCTCTCCGG TCGAAGCGTT AACTATGACC TGTGCGAAAA TGATCTCCGT AGCGAAACGA ACAAGCCCCC CGGGGAAATT CACGAGGGAC CTGAAAAGTC AGCTGACCAA CCCCGAAAAC GCGCAAGCGC GCTTCCGGCC GCGCAAGTAT TATCACGCTG CCCCATCAAT GCCAGTGCTT ACGGGTGGCA CACCCAACGT TTAGCCGTAA CATCTTCTCA CCGCCATCAA ATTATCGTAC AATAAAAGCG ATTGAGCGCA TCACCGTCTT GGCCCCAGTA CATCACCGCA ACGCCGAGAT GGCAGCCACT TTCCCTTGAG TAATCAACGG AACTCCCTGC CACCCGAAAA TACACCCCAC GAGGACGCT
McooD
AGACCAACCC CAAGAGACGG CCGCTAATGT TATGTCCGCT CGACACAGTT CGACTATGAG AGTTTGGCAT CGGATGTTAC AACGAGGTTT TGTATCCAGC GCTTGTTCTA GATAAGGACC CCGAAAGTGG TGCCTGCATT TGGAGAAACC TGGCTAGAAT GCTATGGTTG GAGACACTTG TCTCTCTGAG GGAGACCCTC CGAGTAACTG TATGGGAATT CCTTTTAGTC GTGGCCAGCA TTGTTACACC GGCGATACGA CTGACCCAAC GTTTCTGTGA CCTACAACGG GTGCCGTACG CAGGCACCAT ACCGCATCCC ACCCTTGCGG GGGACATAGG ACGGCCTGAA GCGGTTTTTT CTCTCTCCGG TCGAAGCGTT AACTATGACC TGTGCGAAAA TGATCTCCGT AGCGAAACGA ACAAGCCCCC CGGGGAAATT CACGAGGGAC CTGAAAAGTC AGCTGACCAA CCCCGAAAAC GCGCAAGCGC GCTTCCGGCC GTGCAAGTAC TATCACGCTG CCCCATCAAT ACCAGTGCTT ACGGGTGGCA CACCCAACGT TTAGCCGTAA CATCTTCTCA CCGCTATCAA ATTATCGTAC AATAAAAACG ATTGAGCGCA TCACCATCTT GGCCCCAGTA CATCACCGCA ACGCCGAGAT GGCAGCCACT TTCCCTTGAG TAATCAACGG AACTCCCTAC CACCCGAAAA TACGCCCCAC GAGGACGCT
McooE
AGACCAACCC CAAGAGACGG CCGCTAATGT TATGTCCGCT CGACACAGTT CGACTATGAG AGTTTGGCAT CGGATGTTAC AACGAGGCTT TATATCCAGC GCTTGTTCTA GATAAGGACC CCGAAAGTGG TGCCTGCATT TGGAGAAACC TGGCTAGAAT GCTATGGTTG GAGACACTTG TCTCTCTGAG GGAGACCCTC CGAGTAACTG TATGGGAATT CCTTTTAGTC GTGGCCAGCA TTGTTACACC GGCGATACGA CTGACCCAAC GTTTCTGTGA CCTACAACGG GTGCCGTACG CAGGCACCAT ACCGCATCCC ACCCTTGCGG GGGACATAGG GCGGCCTGAA GCGGTTTTTT CTCTCTCCGG TCGAAGCGTT AACTATGACC TGTGCGAAAA TGATCTCCGT AGCGAAACGA ACAAGCCCCC CGGGGAAATT CACGAGGGAC CTGAAAAGTC AGCTGACCAA CCCCGAAAAC GCGCAAGCGC GCTTCCGGCC GTGCAAGTAC TATCACGCTG CCCCATCAAT ACCAGTGCTT ACGGGTGGCA CACCCAACGT TTAGCCGTAA CATCTTCTCA CCGCTATCAA ATTATCGTAC AATAAAAACG ATTGAGCGCA TCACCATCTT GGCCCCAGTA CATCACCGCA ACGCCGAGAT GGCAGCCACT TTCCCTTGAG TAATCAACGG AACTCCCTAC CACCCGAAAA TACGCCCCAC GAGGACGCT
McooG
AGACCAACCC CAAGAGGCGG CCGCTAATGT TATGTCCGCT CGACACAGTT CGACTATGAG AGTTTGGCAT CGGATGTTAC AACGAGGTTT TATATCCAGC GCTTGTTCTA GATAAGGACC CCGAAAGTGG TGCCTGCATT TGGAGAAACC TGGCTAGAAT GCTATGGTTG GAGACACTTG TCTCTCTGAG GGAGACCCTC CGAGTAACTG TATGGGAATT CCTTTTAGTC GTGGCCAGCA TTGTTACACC GGCGATACGA CTGACCCAAC GTTTCTGTGA CCTACAACGG GTGCCGTACG CAGGCACCAT ACCGCATCCC ACCCTTGCGG GGGACATAGG ACGGCCTGAA GCGGTTTTTT CTCTCTCCGG TCGAAGCGTT AACTATGACC TGTGCGAAAA TGATCTCCGT AGCGAAACGA ACAAGCCCCC CGGGGAAATT CACGAGGGAC CTGAAAAGTC AGCTGACCAA CCCCGAAAAC GCGCAAGCGC GCTTCCGGCC GCGCAAGTAT TATCACGCTG CCCCATCAAT GCCAGTGCTT ACGGGTGGCA CACCCAACGT CCTCCCGTAA CATCTTCTCA CCGCCATCAA ATTATCGTAC AATAAAAGCG ATTGAGCGCA TCACCGTCTT GGCCCCAGTA CATCACCGCA ACGCCGAGAT GGCAGCCACT TTCCCTTGAG TAATCAACGG AACTCCCTGC CACCCGAAAA TACACCCCAC GAGGACGCT
MdolH
AGACCAACCC CAAGAGGCGG CCACTAATGT TATGTCCGCT CGACACAGTT CGACTATGAG AGTTTGGCAT CGGATGTTAC AACGAGGTTT TATATTCAGC GTTTGTTCTA GATAAGGGCC CCGAAAGTGG TGCCTGCATT TGGAGAAACC TGGCTAGAAC GCTATGGTTG AAGACACTTG TCTTTCTGAG GGAGACCCTC CGAGTAACTG TATGGGAATT CCTTTTAGCC GTGGCCAGCA TTGTTTCACC GGCGATACGA CTGACCCAAC GTTTCTGTGA CCTACAACGG GTGCCGTACG CAGGCACCAT ACCGCATCCC ACCCTTGCGG GGGACATAGG ACGGCCTGGA GCGGTTATTT CTCTCTCCGG TCGAAGCGTT AACTATGACC TGTGCGAAAA TGATCTCCGT AGCGAAACGA ACAAGCCCCC CGGGGAAATT CACGAGGGAC CTGAAAAGTC AGCTGACCAA CCCCGAAAAC GCGCAAGCGC GCTTCCGGCC GTGCAAGTAT TATCACGCTG CCCCATCAAT ACCAATGTAT ACGGGTGGCA CACCCAACGT TTAGCCGTAA CATCTTCTCA CCGCTATCAA ATTATCGTAC AATAAAAGCG ATTGAGAGCA TCACCATCTT GGCCCCAGTA CATCACCGCA ACGCCGAGAT GGCAGCCACT TTCCCTTGAA TAATCAACAG AACTCCCTGC CACCCGCAAA TATACCCCAC GAAGGCACT
MdolK
AGACCAACCC CAAGAGGCGG CCGCTAATGT TATGTCCGCT CGACACAGTT CGACTATGAG AGTTTGGCAT CGGATGTTAC AACGAGGTTT TATATTCAGC GTTTGTTCTA GATAAGGGCC CCGAAAGTGG TGCCTGCATT TGGAGAAACC TGGCTAGAAC GCTATGGTTG GAGACACTTG TCTTTCTGAG GGAGACCCTC CGAGTAACTG TATGGGAATT CCTTTTAGCC GTGGCCAGCA TTGTTTCACC GGCGATACGA CTGACCCAAC GTTTCTGTGA CCTACAACGG GTGCCGTACG CAGGCACCAT ACCGCATCCC ACCCTTGCGG GGGACATAGG ACGGCCTGGA GCGGTTATTT CTCTCTCCGG TCGAAGCGTT AACTATGACC TGTGCGAAAA TGATCTCCGT AGCGAAACGA ACAAGCCCCC CGGGGAAATT CACGAGGGAC CTGAAAAGTC AGCTGACCAA CCCCGAAAAC GCGCAAGCGC GCTTCCGGCC GTGCAAGTAT TATCACGCTG CCCCATCAAT ACCAATGTAT ACGGGTGGCA CACCCAACGT TTAGCCGTAA CATCTTCTCA CCGCTATCAA ATTATCGTAC AATAAAAGCG ATTGAGCGCA TCACCATCTT GGCCCCAGTA CATCACCGCA ACGCCGAGAT GGCAGCCACT TTCCCTTGAA TAATCAACAG AACTCCCTGC CACCCGCAAA TACACCCCAC GAAGGCACT
MflaH
AGACCAACCT CAAGAGGCGG CCGCTAATGT TATGTCCGCT CGACACAGTT CGACTATGAG AGTTTGGCAT CGGATGTCAC AACGAGGTTT TATATCCAGC GTTTGTTCTA GATAAGGACC CCGAAAGTGG TGCCTGCATT TGGAGAAACC TGGCTAGAAC GCTATGGTTG GAGACACTTG TCTCTCTGAG GAAGACCCTC CGAGTAACCG CATGGGAATT CCTTTTAGTC GTGGCCAGCA TTGTTTCACC GGCGATACGA CTGACCCAAC GTTTCTGTGA CCTACAACGG GTGCCGTACG CAGGCACCAT ACCGCATCCC ACCCTTGCGG GGGACATAGG ACGGCCTGAA GCGGTTTTTT CTCTCTCCGG TCGAAGCGTT AACTATGACC TGTGCGAAAA TGATCTCCGT AGCGAAACGA ACAAGCCCCC CGGGGAAATT CACGAGGGAC CTGAAAAGTC AGCTGACCAA CCCCGAAAAC GCGCAAGCGC GCTTCCGGCC GTGCAAGTAC TATCACGCTG CCCCATCGAT GCCAACGCTT ACGGGTGGCA CACCCAACGT TTAGCCGTAA CATCTTCTCA CCGCTATCAA ATTATCGTAC AATAAAATCG ATTGAACGCA TCACCATCTT GGCCCCAGTA CATCACCGCA ACGCCGAGAT GGCAGCCACT TTCCCTTGAA TAATCAACGG AACTCCCTAC CACCCGGAAA TACGCCCCAC GAAGACACT
MflaI
AGACCAACCT CAAGAGGCGG CCGCTAATGT TATGTCCGCT CGACACAGTT CGACTATGGG AGTTTGGCAT CGGATGTCAC AACGAGGTTT TATATCCAGC GTTTGTTCTA GATAAGGACC CCGAAAGTGG TGCCTGCATT TGGAGAAACC TGGCTAGAAC GCTATGGTTG GAGACACTTG TCTCTCTGAG GGAGACCCTC CGAGTAACCG CATGGGAATT CCTTTTAGTC GTGGCCAGCA TTGTTTCACC GGCGATACGA CTGACCCAAC GTTTCTGTGA CCTACAACGG GTGCCGTACG CAGGCACCAT ACCGCATCCC ACCCTTGCGG GGGACATAGG ACGGCCTGAA GCGGTTTTTT CTCTCTCCGG TCGAAGCGTT AACTATGATC TGTGCGAAAA TGATCTCCGT AGCGAAACGA ACAAGCCCCC CGGGGAAATT CACGAGGGAC CTGAAAAGTC AGCTGACCAA CCCCGAAAAC GCGCAAGCGC GCTTCCGGCC GTGCAAGTAC TATCACGCTG CCCCATCGAT GCCAACGCTT ACGGGTGGCA CACCCAACGT TTAGCCGTAA CATCTTCTCA CCGCTATCAA ATTATCGTAC AATAAAATCG ATTGAACGCA TCACCATCTT GGCCCCAGTA CATCACCGCA ACGCCGAGAT GGCAGCCACT TTCCCTTGAA TAATCAACGG AACTCCCTAC CACCCGGAAA TACGCCCCAC GAAGACACT
MnotA
AGACCAACCT CAAGAGGCGG CCGCTAATGT TATGTCCGCT CGACACAGTT CGACTATGAG AGTTTGGCAT CGGATGTCAC AACGAGGTTT TATATCCAGC GCTTGTTCTA GATAAGGACC CCGAAAGTGG TGCCTGCATT TGGAGAAACC TGGCTGGAAT GCTATGGTTG GAGACACTTG TCTCTCTGAG GGAGACCCTC CGAGTAATTG CATGGGAATT CCTTTTAGTC GTGGCCAACA TTGTTTCACC GGCGATACGA CTGACCCAAC GTTTCTGTGA CCTACAACGG GTGCCGTACG CAGGCACCAT ACCGCATCCC ACCCTTGCGG GGGACATAGG ACGGCCTGAA GCGGTTTTTC CTCTCTCCGG TCGAAGCGTT AACTATGACC CGCGCGAAAA TGATCTCCGT AGCGAAACGA ACAAGCCCCC CGGGGAAATT CACGAGGGAC CTGAAAAGTC AGCTGACCAA CCCCAAAAAC GCGCAAGCGC GCTTCCGGCC GCGCAAGTAC TATCACGCTG CCACATCGAT ACCAACGCTT ACGGGTGGCA CACCCAACGT TTAGCCGTAA CATCTTCTCA CCGCTATCGA ATTATCGTAC AATAAAAGCG ATTGAACGCA TCACCATCTT GGCCCCAGTA CATCACCGCA ACGCCGAGAT GGCAGCCACT TTCCCTTGAG TAATCAACAG AACTCCCTGC CACCCGAAAA TACACCCCAC GAAGACGCT
MnotE
AGACCAACCT CAAGAGGCGG CCGCTAATGT TATGTCCGCT CGACACAGTT CGACTATGAG AGTTTGGCAT CGGATGTCAC AACGAGGTTT TATATCCAGC GCTTGTTCTA GATAAGGACC CCGAAAGTGG TGCCTGCATT TGGAGAAACC TGGCTGGAAT GCTATGGTTG GAGACACTTG TCTCTCTGAG GGAGACCCTC CGAGTAACTG CATGGGAATT CCTTTTAGTC GTGGCCAGCA TTGTTTCACC GGCGATACGA CTGACCCAAC GTTTCTGTGA CCTACAACGG GTGCCGTACG CAGGCACCAT ACCGCATCCC ACCCTTGCGG GGGACATAGG ACGGCCTGAA GCGGTTTTTC CTCTCTCCGG TCGAAGCGTT AACTATGACC CGCGCGAAAA TGATCTCCGT AGCGAAACGA ACAAGCCCCC CGGGGAAATT CACGAGGGAC CTGAAAAGTC AGCTGACCAA CCCCGAAAAC GCGCAAGCGC GCTTCCGGCC GCGCAAGTAC TATCACGCTG CCACATCGAT ACCAACGCTT ACGGGTGGCA CACCCAACGT TTAGCCGTAA CATCTTCTCA CCGCTATCGA ATTATCGTAC AATAAAAGCG ATTGAACGCA TCACCATCTT GGCCCGAGTA CATCACCGCA ACGCCGAGAT GGCAGCCACT TTCCCTTGAG TAATCAACAG AACTCCCTGC CACCCGAAAA TACACCCCAC GAAGACGCT
MpunA
AGACCAACCC CAAGAGGCGG CCACTAATGT TATGTCCGCT CGACACAGTT CGACTATGAG AGTTTGGCAT TGGATGTTAC AACGAGGTTT TATATTCAGC GTTTGTTCTA GATAAGGGCC CCGAAAGTGG TGCCTGCATT TGGAGAAACC TGGCTAGAAC GCTATGGTTG GAGACACTTG TCTTTCTGAG GGAGACCCTC CGAGTAACTG TATGGGAATT CCTTTTAGCC GTGGCCAGCA TTGTTTCACC GGCGATACGA CTGACCCAAC GTTTCTGTGA CCTACAACGG GTGCCGTACG CAGGCACCAT ACCGCATCCC ACCCTTGCGG GGGACATAGG ACGGCCTGGA GCGGTTATTT CTCTCTCCGG TCGAAGCGTT AACTATGACC TGTGCGAAAA TGATCTCCGT AGCGAAACGA ACAAGCCCCC CGGGGAAATT CACGAGGGAC CTGAAAAGTC AGCTGACCAA CCCCGAAAAC GCGCAAGCGC GCTTCCGGCC GTGCAAGAAT TATCACGCTG CCCCATCAAT ACCAATGTAT ACGGGTGGCA CACCCAACGT TTAGCCGTAA CATCTTCTCA CCGCTATTAA ATTATCGTAC AATAAAAGCG ATTGAGCGCA TCACCATCTT GGCCCCAGTA CATCACCGCA ACGCCGAGAT GGCAGCCACT TTCCCTTGAA TAATCAACAG AACTCCCTGC CACCCGCAAA TACACCCCAC GAAGGCACT
MpunK
AGACCAACCC CAAGAGGCGG CCGCTAATGT TATGTCCGCT CGACACAGTT CGACTATGAG AGTTTGGCAT CGGATGTTAC AACGAGGTTT TATATTCAGC GTTTGTTCTA GATAAGGGCC CCGAAAGTGG TGCCTGCATT TGGAGAAACC TGGCTAGAAC GCTATGGTTG GAGACACTTG TCTTTCTGAG GGAGACCCTC CGAGTAACTG TATGGGAATT CCTTTTAGCC GTGGCCAGCA TTGTTTCACC GGCGATACGA CTGACCCAAC GTTTCTGTGA CCTACAACGG GTGCCGTACG CAGGCACCAT ACCGCATCCC ACCCTTGCGG GGGACATAGG ACGGCCTGGA GCGGTTATTT CTCTCTCCGG TCGAAGCGTT AACTATGACC TGTGCGAAAA TGATCTCCGT AGCGAAACGA ACAAGCCCCC CGGGGAAATT CACGAGGGAC CTGAAAAGTC AGCTGACCAA CCCCGAAAAC GCGCAAGCGC GCTTCCGGCC GTGCAAGAAT TATCACGCTG CCCCATCAAT ACCAATGTAT ACGGGTGGCA CACCCAACGT TTAGCCGTAA CATCTTCTCA CCGCTATCAA ATTATCGTAC AATAAAAGCG ATTGAGCGCA TCACCATCTT GGCCCCAGTA CATCACCGCA ACGCCGAGAT GGCAGCCACT TTCCCTTGAA TAATCAACAG AACTCCCTGC CACCCGCAAA TACACCCCAC GAAGGCACT
MsalAC
AGACGAACCT CAAGAGGCGG CCGCTAATGT TATGTCCGCT CGACACAGTT CGACTATGAG AGTTTGGCAT CGGATGTCAC AACGAGGTTT TATATTCAGC GTTTGTTCTA GATAAGGGCC CCGAAAGTGG TGCCTGCATT TGGAGAAACC TGACTAGAAT GCTATGGTTG GAGACACTTG TCTCTCTGAG GGAGACCCTC CGAGTAACCG CATGGGAATT CCTTTTAGTC GTGGCCAGCA TTGTTTCACC GGCGATACGA CTGACCCAAC GTTTCTGTGA CCTACAACGG GTGCCGTACG CAGGCACCAT ACCGCATCCC ACCCTTGCGG GGGACATAGG ACGGCCTGAA GCGGTTTTTT CTCTCTCCGG TCGAAGCGTT AACTATGACC TGTGCGAAAA TGATCTCCGT AGCGAAACGA ACAAGCCCCC CGGGGAAATT CACGAGGGAC CTGAAAAGTC AGCTGACCAA CCCCGAAAAC GCGCAAGCGC GCTTCCGGCC GCGCAAGTAC TATCACGCTG CCCCATCGAT ACCAACGCCT ACTGGTGGCA CACCCAACGT TTAGCCGTAG CACCTTCTCA CCGCCATCGA ATTATCGTAC AATAAAAACG ATTGAACGCA TCACCATCTT GGCCCCAGTA CATCACCGCA ACGCCAAGAT GGCAGCCACT TTCCCTTGAG TAATCAACGG GACTCCCTGC CACCCGGAAA AACGCCCCAC GAAGACACT
MsalA
AGACCAACCT CAAGAGGCGG CCGCTAATGT TATGTCCGCT CGACACAGTT CGACTATGAG AGTTTGGCAT CGGATGTCAC AACGAGGTTT TATATTCAGC GTTTGTTCTA GATAAGGGCC CCGAAAGTGG TGCCTGCATT TGGAGAAACC TGGCTAGAAT GCTATGGTTG GAGACACTTG TCTCTCTGAG GGAGACCCTC CGAGTAACCG CGTGGGAATT CCTTTTAGTC GTGGCCAGCA TTGTTTCATC GGCGATACGA CTGACCCAAC GTTTCTGTGA CCTACAACGG GTGCCGTACG CAGGCACCAT ACCGCATCCC ACCCTTGCGG GGGACATAGG ACGGCCTGAA GCGGTTTTTT CTCTCTCCGG TCGAAGCGTT AACTATGACC TGTGCGAAAA TGATCTCCGT AGCGAAACGA ACAAGCCCCC CGGGGAAATT CACGAGGGAC CTGAAAAGTC AGCTGACCAA CCCCGAAAAC GCGCAAGCGC GCTTCCGGCC GCGCAAGTAC TATCACGCTG CCCCATCGAT ACCAATGCCT ACGGGTGGCA CACCCAACGT TTAGCCGTAA CACCTTCTCA CCGCCATCGA ATTATCGTAC AATAAAAACG ATTGAACGCA TCACCATCTT GGCCCCAGTA CATCACCGCA ACGCCAAGAT GGCAGCCACT TTCCCTTGAA TAATCAACGG GACTCCCTGC CACCCGGAAA AACGCCCCAC GAAGACACT
MtreE
AGACCGACCT CAAGAGGCGG CCGCTAATGT TATGTCCGCT CGACACAGTT CGACTATGAG AGTTTGGCAT CGGATGTTAC AACGAGGTTT TATATCCAGC GTTTGTTCTA GATAAGGACC CCGAAAGTGG TGCCTGCATT TGGAGAAACC TGGCTAGAAT GCTATGGTTG GAGACACTTG TCTCTCTAAG GGAGACCCTC CGAGTAACTG CATGGGAATT CCTTTTAGCC GTGGCCAGCA TTGTTTCACC GGCGATACGA CTGACCCAAC GTTTCTGTGA CCTACAACGG GTGTCGTACG CAGGCACCAT ACCGCATCCC ACCCTTGCGG GGGACATAGG ACGGCCTGAA GCGGTTTTTT CTCTCTCCGG TCGAAGCGTT AACTATGACC TGCGCGAAAA TGATCTCCGT AGCGAAACGA ACAAGCCCCC CGGGGAAATT CACGAGGGAC CTGAAAAGTC AGCTGACCAA CCCCAAAAAC GCGCAAGCGC GCTTCCGGCC GCGCAAGCAC TATCACGCTG CCCCATCAAT ACCAACGCTT ACGGGTGGCA CACCCAACGT TTAGCCGTAA CATCTTCTCA CCGCTATCAA ATTATCGTAC AATAAAAGCG ATTGAGCGCA TCACCATCTT GGCCCTAGTA CATCACCGCT ACGCCGAGAT GGCAGCCACT TTCCCTTGAG TAATCAACGG AACTCCCTGC CACCCGAAAA TACGCCCCAC GAAGACGCT
MtreG
AGACCAACCT CAAGAGGCGG CCGCTAATGT TATGTCCGCT CGACACAGTT CGACTATGAG AGTTTGGCAT CGGATGTTAC AACGAGGTTT TATATCCAGC GTTTGTTCTA GATAAGGACC CCGAAAGTGG TGCCTGCATT TGGAGAAACC TGGCTAGAAT GCTATGGTTG GAGACACTTG TCTCTCTAAG GGAGACCCTC CGAGTAACTG CATGGGAATT CCTTTTAGCC GTGGCCAGCA TTGTTTCACC GGCGATACGA CTGACCCAAC GTTTCTGTGA CCTACAACGG GTGTCGTACG CAGGCACCAT ACCGCATCCC ACCCTTGCGG GGGACATAGG ACGGCCTGAA GCGGTTTTTT CTCTCTCCGG TCGAAGCGTT AACTATGACC TGCGCGAAAA TGATCTCCGT AGCGAAACGA ACAAGCCCCC CGGGGAAATT CACGAGGGAC CTGAAAAGTC AGCTGACCAA CCCCAAAAAC GCGCAAGCGC GCTTCCGGCC GCGCAAGCAC TATCACGCTG CCCCATCAAT ACCAACGCTT ACGGGTGGCA CACCCAACGT TTAGCCGTAA CATCTTCTCA CCGCTATCAA ATTATCGTAC AATAAAAGCG ATTGAGCGCA TCACCATCTT GGCCCTAGTA CATCACCGCT ACGCCGAGAT GGCAGCCACT TTCCCTTGAG TAATCAACGG AACTCCCTGC CACCCGAAAA TACGCCCCAC GAAGACGCT

22 729

Enneacanth
TCGTGACACT TATCAACTTA TCCCCATCTG GATGCTTGTG TCCATTCGTT TCTAACCATC CCTCCTCATG GATAAGGTTG ATACAGCCTT TTGTATATGG GTAAGCATAA ACGATGTTTT TTTTTCCTTG ATTCGGATCT GGCCTTCATT CCTCATGAGT TAGTGGGTCT AACCTCGTTC TATTTCTTTC CCCTTATTTT AACGCAACTG TACACAATCT ACATCAAATT GTCCTTTCTC CTCTTCCATT GACAATCCCA CTTCCCATAC AGATTTCACT TGCTCAATGG TTCTTCCTTT TTCTCTTACC AAGGTCTGCT CATTTGCTTC ATCTTCGTGG TCTAACTTTT GATCCTTATC TTTTTCCTCG GTAAACTAGC TACATTCCTT TGTGTGCCTC TCGCAGTTCG TGTATACTCT TCTTCGTAAC GCTACCCAAT TCACCCCCTT TTCGTCACGT CGAGATAATA ACTCTCTTCT CTCTATGTCC TACGTCATTA GTATCCGTTT CCGAATCCTT TTTATACCGC CTTTTTGTCC CTTGGGGGTA ACATGATTCA CCTCATGGTT TTTATCCCTC TTCTTCATTT CTCCTTTTAT AACCATACTC TCGCACCCTC CTCCTTTTCT GGTCCTCGTT CAGTTTAATC AAATCCCCCT CCTCCTTGTA TATGTCACTC TCTCCACTCG CCCGGTCCCA TCTCTCTCCT CCTCTTCTCC CTCCCTCTA
Centrarchu
TCGTGACACT TATCAACTTA TCCCCATCTG GATGCTTGTG TCCATTCGTT TCTAACCATC CCTCCTCATG GATAAGGTTG ATACAGCCTT TTATATATGG GTAAGCATAA ACGATGTTTT TTTTTCCTTG ATTCGGATCT GGCCTTCATT CCTCATGACT TAGTGGGTCT AACCTCGTTC TATTTCTTTC CCCTTATTTT AACGCAACTG TACACAATCT ACATCAAATT GTCCTTTCTC CTCTTCCATT GACAATCCCA CCTCCCATAC AGATTTCACT TGCTCAATGG TTCTTCCTTT TTTTCTTACC AAGGTCTGCT CATTTGCTTC ATCTTCGTGG TCTGACTTTT GATCCTTATC TTTTTCCTCG GTAAACTAGC TACATTCCTT TGTGTGCCTC TCGCAGTTCG TGTATACTCT TCTTCATAAC GCTACCCAAT TCACCCCCTT TTCGTCACGT CGAGATAATA ACTCTCTTCT CTCTATGTCC TACGTCATTA GTATCCGTTT CCGAATCCTC TTTATACCAC CTTTTTGTCC CTTGGGGGTA ACATGATTCA CCTCATGGTT TTTATCCCTC TTCTTCATTT CTCCTTTTAT GACCATACTC TCGCACCCTC CTCCTTTTCT GGTCCTCGTT CAGTTTAATC AAATCCCCCT CCTCCTTGTA TATGTCACTC TCTCCAATCG TTCGGTCCCA TCTCTCTCCT CCTCTTCTCC CTTCTTCTA
Archoplite
TCGTGACACT TATCAGCTTA TCCCCATCCG GATGCTTGTG TCCATTCGTT TCTAACCATC CCTCCTCATG GATAAGGTTG ATACAGCCTT TTGTATATGG GTAAGCATAA ACGATGTTTT TTTTTCCTTG ATTCGGATCT GGCCTTCATT CCTCATGACT TAGTGGGTCT AACCTCGTTC TATTTCTTTC CCCTTATTTT AACGCAACTG TACACAATCT ACATCAAATT GTCCTTCCTC CTCTTCCATT GACAATTCCA CTTCCCATAC AGATTTCACT TGCTCAATGG TTCTTCCTTT TTTTCTTACC AAGGTCTGCT CATTTGCTTC ATCTTCGTGG TCTAACTTAT GACCCTTATC TTTTTCCTCG GTAAACTAGC TACATTCCTT TGTGTGCCTC TCGCAGTTCG TGTATACTCT TCTTCATAAC GCTACCCAAT TCACCCCCTT TTCGCCACGT CGAGGTAATC ACTCTCTTCT CTCTATGTCC TACGTCATTA GTATCCGTTT CCGAATCCTC TTTATACCAC CTTTTTGTCC CTTGGGGGTA ACATGATTCA CCTCATGGTT TTTATCCCTC TTCTTCATTT CCCCTTTTAT AACCATACTC TCGCACCCTC CTCCTTTTCT GGTCCTCGTT CAGTTTAATC AAATCCCCCT CCTCCTTGTA TATGTCACTC TCTCCAATCG CCCGGTCCCA TCTCTCTCCT CCTCTTCTCC CTTCTTCCA
Ambloplite
TCGTGACACT TATCAACTTA TCCCCATCTG GATGCTTGTG TCCATTCGTT TCTAACCATC CCTCCTCATG GATAAGGTTG ATACAGCCTT TTGTATATGG GTAAGCATAA ACGATGTTTT TTTTTCCTTG ATTCGGATCT GGCCTTCATT CCTCATGACT TAGTGGGTCT AACCTCGTTC TATTTCTTTC CCCTTATTTT AACGCAACTG TACACAATCT ACATCAAATT GTCCTTTCTC CTCTTCCATT GACAATCCCA CTTCCCATAC AGATTTCACT TGCTCAATGG TTCTTCCTTT TTTTCTTACC AAGGTCTGCT CATTTGCTTC ATCTTCGTGG TCTAACTTTT GATCCTTATC TTTTTCCTCG GTAAACTAGC TACATTCCTT TGTGTGCCTC TCGCAGTTCG TGTATACTCT TCTTCATAAC GCTACCCAAT TCACCCCCTT TTCGCCACGT CGAGATAATC ACTCCCTTCT CTCTATGTCC TACGTCATTA GTATCCGTTT CCGAATCCTC TTTATCTCAC CTTTTTGTCC CTTGGGGGTA ACATGATTCA CCTCATGGTT TTTATCCCTC TTCTTCATTT CTCCTTTTAT AACCATACTC TCGAACCCTC CTCCTTTTCT GGTCCTCGTT CAGTTTAATC AAATCCCCCT CCTCCTTGTA TATGTCACTC TCTCCAATCG TCCGGTACTA TCTCTCTCCT CCTCTTCTCC CTTCTTCCA
McatA
TCGTGACACT TATCAACTTA TCCCCATCTG GATGCTTGTG TCCATTCGTT TCTAACCATC CCTCCTCATG GATAAGGTTG ATACAGCCTT TTGTATATGG GTAAGCATAA ACGATGTTTT TTTTTCCTTG ATTCGGATCT GGCCTTCATT CCTCATGACT TAGTGGGTCT AACCTCGTTC TATTTCTTTC CCCTTATTTT AACGCAACTG TACACAATCT ACATCAAATT GTCCTTTCTC CTCTTCCATT GACAATCCCA CTTCCCATAC AGATTTCACT TGCTCAATGG TTCTTCCTTT TTTTCTTACC AAGGTCTGCT CATTTGCTTC ATCTTCGTGG TCTAACTTTT GATCCTTATT TTTTTCCTCG GTAAACTAGC TACATTCCTT TGTGTGCCTC TCGCAGTTCG TGTATACTCT TCTTCATAAC GCTACCCAAT TCACCCCCTT TTCGCCACGT CGAGATAATC ACTCTCTTCT CTCTATGTCC TACGTCATTA GTATCCGTTT CCGAATCCTC TTTATGCCAC TTTCTTGTCC CTTGGGGGTA ACATGATTCA CCTCATGGTT TTTATCCCTC TTCTTCATTT CTCCTTTTAT AACCATACTC TCGCACCCTC CTCCTTTTCT GGTCCTCGTT CAGTTTAATC AAATCCCCCT CCTCCTTGTA TATGTCACTC TCTCCAATCG TCCGGTCCCA TCTCTCTCCT TCTCTTCTCC CTCCCTCTA
McatE
TCGTGACACT TATCAACTTA TCCCCATCTG GATGCTTGTG TCCATTCGTT TCTAACCATC CCTCCTCATG GATAAGGTTG ATACAGCCTT TTGTATATGG GTAAGCATAA ACGATGTTTT TTTTTCCTTG ATTCGGATCT GGCCTTCATT CCTCATGACT TAGTGGGTCT AACCTCGTTC TATTTCTTTC CCCTTATTTT AACGCAACTG TACACAATCT ACATTAAATT GTCCTTAGTC CTCTTCCATT GACAATCCCA CTTCCCATAC AGATTTCACT TGCTCAATGG TTCTTCCTTT TTTTCTTACC AAGGTCTGCT CATTTGCTTC ATCTTCGTGG TCTAACTTTT GATCCTTATT TTTTTCCTCG GTAAACTAGC TACATTCCTT TGTGTGCCTC TCGCAGTTCG TGTATACTCT TCTTCATAAC GCTACCCAAT TCACCCCCTT TTCGCCACGT CGAGATAATC ACTCTCTTCT CTCTATGTCC TACGTCATTA GTATCCGTTT CCGAATCCTC TTTATGCCAC TTTCTTGTCC CTTGGGGGTA ACATGATTCA CCTCATGGTT TTTATCCCTC TTCTTCATTT CTCCTTTTAT AACCATACTC TCGCACCCTC CTCCTTTTCT GGTCCTCGTT CAGTTTAATC AAATCCCCCT CCTCCTTGTA TATGTCACTC TCTCCAATCG TCCGGTCCCA TCTCTCTCCT TCTCTTCTCC CTCCCTCTA
McooA
TCGTGACACT TATCAACTTA TCCCCATCTG GATGCTTGTG TCCATTCGTT TCTAACCATC CCTCCTCATG GATAAGGTTG ACACAGCCTT TTGTATATGG GTAAGCATAA ACGATGTTTT TTTTTCCTTG ATTCGGATCT GGCCTTCATT CCTCATGACT TAGTGGGTCT AACCTCGTTC TATTTCTTTC CCCTTATTTT AACGCAACTG TACACAATCT ACATCAAATT GTCCTTTCTC CTCTTCCATT GACAATCCCA CTTCCCATAC AGATTTCACT TGCCCAATGG TTCTTCCTTT TTTTCTTACC AAGGTCTGCT CATTTGCTTC ATCTTCGTGG TCTAACTTTT GATCCTTATT TTTTTCCTCG GTAAACTAGC TACATTCCTT TGTGTGCCTC TCGCAGTTCG TGTATACTCT TCTTCATAAC GCTACCCAAT TCACCCCCTT TTCGCCACGT CGAGATAATC ACTCTCTTCT CTCTATGTCC TACGTCATTA GTATCCGTTT CCGAATCCTC TTTATGCCAC CTTTTTGTCC CTTGGGGGTA ACATGATTCA CCTCATGGTT TTTATCCCTC TTCTTCATTT CTCCTTTTAT AACCATACTC TCGCACCCTC CTCCTTTTCT GGTCCTCGTT CAGTTTAATC AAATCCCCCT CCTCCTTGTA TATGTCACTC TCTCCAATCG CCCGGTCCCA TCTCTCTCCT TCTCTTCTCC CTCCCTCTA
McooD
TCGTGACACT TATCAACTTA TCCCCATCTG GATGCTTGTG TCCATTCGTT TCTAACCATC CCTCCTCATG GATAAGGTTG ATACAGCCTT TTGTATATGG GTAAGCATAA ACGATGTTTT TTTTTCCTTG ATTCGGATCT GGCCTTCATT CCTCATGACT TAGTGGGTCT AACCTCGTTC TATTTCTTTC CCCTTATTTT AACGCAACTG TACACAATCT ACATCAAATT GTCCTTTCTC CTCTTCCATT GACAATCCCA CTTCCCATAC AGATTTCACT TGCTCAATGG TTCTTCCTTT TTTTCTTACC AAGGTCTGCT CATTTGCTTC ATCTTCGTGG TCTAACCTTT GATCCTTATT TTTTTCCTCG GTAAACTAGC TACATTCCTT TGTGTGCCTC TCGCAGTTCG TGTATACTCT TCTTCATAAC GCGACCCAAT TCACCCCCTT TTCGCCACGT CGAGATAATC ACTCTCTTCT CTCTATGTCC TACGTCATTA GTATCCGTTT CCGAATCCTC TTTATGCCAC CTTTTTGTCC CTTGGGGGTA ACATGATTCA CCTCATGGTT TTTATCCCTC TTCTTCATTT CTCCTTTTAT AACCATACTC TCGCACCCTC CTCCTTTTCT GGTCCTCGTT CAGTTTAATC AAATCCCCCT CCTCCTTGTA TATGTCACTC TCTCCAATCG CCCGGTCCCA TCTCTCTTCT TCTCTTCTCC CTCCCTCTA
McooE
TCGTGACACT TATCAACTTA TCCCCATCTG GATGCTTGTG TCCATTCGTT TCTAACCATC CCACCTCATG GATAAGGTTG ATACAGCCTT TTGTATATGG GTAAGCATAA ACGATGTTTT TTTTTCCTTG ATTCGGATCT GGCCTTCATT CCTCATGACT TAGTGGGTCT AACCTCGTTC TATTTATTTC CCCTTATTTT AACGCAACTG TACACTATCT ACATCAAATT GTCCTTTCTC CTCTTCCATT GACAATCCCA CTTCCCATAC AGATTTCACT TGCTCAATGG TTCTTCCTTT TTTTCTTACC AAGGTCTGCT CATTTGCTTC ATCTTCGTGG TCTAACTTTT GATCCTTATT TTTTTCCTCG GTAAACTAGC TACATTCCTT TGTGTGCCTC TCGCAGTTCG TGTATACTCT TCTTCATAAC GCTACCCAAT TCACCCCCTT TTCGCCACGT CGAGATAATC ACTCTCTTCT CTCTATGTCC TACGTCATTA GTATCCGTTT CCGAATCCTC TTTATGCCAC CTTTTTGTCC CTTGGGGGTA ACATGATTCA CCTCATGGTT TTTATCCCTC TTCTTCATTT CTCCTTTTAT AACCATACTC TCGCACCCTC CTCCTTTTCT GGTCCTCGTT CAGTTTAATC AAATCCCCCT CCTCCTTGTA TATGTCACTC TCTCCAATCG CCCGGTCCCA TCTCTCTTCT TCTCTTCTCC CTCCCTCTA
McooG
TCGTGACACT TATCAACTTA TCCCCATCTG GATGCTTGTG TCCATTCGTT TCTAACCATC CCTCCTCATG GATAAGGTTG ATACAGCCTT TTGTATATGG GTAAGCATAA ACGATGTTTT TTTTTCCTTG ATTCGGATCT GGCCTTCATT CCTCATGACT TAGTGGGTCT AACCTCGTTC TATTTCTTTC CCCTTATTTT AACGCAACTG TACACAATCT ACATCAAATT GTCCTTTCTC CTCTTCCATT GACAATCCCA CTTCCCATAC AGATTTCACT TGCTCAATGG TTCTTCCTTT TTTTCTTACC AAGGTCTGCT CATTTGCTTC ATCTTCGTGG TCTAACTTTT GATCCTTATT TTTTTCCTCG GTAAACTAGC TACATTCCTT TGTGTGCCTC TCGCAGTTCG TGTATACTCT TCTTCATAAC GCTACCCAAT TCACCCCCTT TTCGCCACGT CGAGATAATC ACTCTCTTCT CTCTATGTCC TACGTCATTA GTATCCGTTT CCGAATCCTC TTTATGCCAC CTTTTTGTCC CTTGGGGGTA ACATGATTCA CCCCATGGTT TTTATCCCTC TTCTTCATTT CTCCTTTTAT AACCATACTC TCGCACCCTC CTCCTTTTCT GGTCCTCGTT CAGTTTAATC AAATCCCCCT CCTCCTTGTA TATGTCACTC TCTCCAATCG CCCGGTCCCA TCTCTCTCCT TCTCTTCTCC CTCCCTCTA
MdolH
TCGTGACACT TATCAACTTA TCCCCATCTG GATGCTTGTG TCCATTCGTT TCTAACCATC CCTCCTCATG GATAAGGTTG ATACAGCCTT TTGTATATGG GTAAGCATAA ACGATGTTTT TTTTTCCTTG ATTCGGATCT GGCCTTCATT CCTCATGACT TAGTGGGTCT AACCTCGTTC TATTTCTTTC CCCTTATTTT AACGCAACTG TACACAATCT ACATCAAATT GTCCTTTCTC CTCTTCCATT GACAATCCCA CTTCCCATAC AGATTTCACT TGCTCAATGG TTCTTCCTTT TTTTCTTACC AAGGTCTGCT CATTTGCTTC ATCTTCGTGG TCTAACTTTT GATCCTTATC TTTTTCCTCG GTAAACTAGC TACATTCCTT TGTGTGCCTC TCGCAGTTCG TGTATACTCT TCTTCATAAC GCTACCCAAT TCACCCCCTT TTCGCCACGT CGAGATAATG ACTCTCTTCT CTCTATGTCC TACGTCATTA GTATCCGTTT CCGAATCCTC TTTATGCCAC CTTCTTGTCC CTTGGGGGTA ACATGATTCA CCTCATGGTT TTTATCCCTC TTCTTCATTT CTCCTTTTAT AACCATACTC TCGCACCCTC CTCCTTTTCT GGTCCTCGTT CAGTTTAATT AAATCCCCCT CCTCCTTGTA TATGTCACTC TCTCCAATCG CCCGGTCCCA TCTCTCTCCC CCTCTTCTCC CTCCCTATA
MdolK
TCGTGACACT TATCAACTTA TCCCCATCTG GATGCTTGTG TCCATTCGTT TCTAACCATC CCTCCTCATG GATAAGGTTG ATACAGCCTT TTGTATATGG GTAAGCATAA ACGATGTTTT TTTTTCCTTG ATTCGGGTCT GGCCTTCATT CCTCATGACT TAGTGGGTCT AACCTCGTTC TATTTCTTTC CCCTTATTTT AACGCAACTG TACACAATCT ACATCAAATT GTCCTTTCTC CTCTTCCATT GACAATCCCA CTTCCCATAC AGATTTCACT TGCTCAATGG TTCTTCCTTT TTTTCTTACC AAGGTCTGCT CATTTGCTTC ATCTTCGTGG TCTAACTTTT GATCCTTATC TTTTACCTCG GTAAACTAGC TACATTCCTT TGTGTGCCTC TCGCAGTTCG TGTATACTCT TCTTCATAAC GCTACCCAAT TCACCCCCTT TTCGCCACGT CGAGATAATG ACTCTCTTCT CTCTATGTCC TACGTCATTA GTATCCGTTT CCGAATCCTC TTTATGCCAC CTTCTTGTCC CTTGGGGGTA ACATGATTCA CCTCATGGTT TTTATCCCTC TTCTTCATTT CTCCTTTTAT AACCATACTC TCGCACCCTC CTCCTTTTCT GGTCCTCGTT CAGTTTAATC AAATCCCCCT CCTCCTTGTA TATGTCACTC TCTCCAATCG CCCGGTCCCA TCTCTCTCCC CCTCTTCTCC CTCCCTGTA
MflaH
TCGTGACACT TATCAACTTA TCCCCATCTG GATGCTTGTG TCCATTCGTT TCTAACCATC CCTCCTCATG GATAAGGTTG ATACAGCCTT TTGTATATGG GTAAGCATAA ACGATGTTTT TTTTTCCTTG ATTCGGATCT GGCCTTCATT CCTCATGACT TAGTGGGTCT AACCTCGTTC TATTTCTTTC CCCTTATTTT AACGCAACTG TACACAATCT ACATCAAATT GTCCTTTCTC CTCTTCCATT GACAATCCCA CTTCCCATAC AGATTTCACT TGCTCAATGG TTCTTCCTTT TTTTCTTACC AAGGTCTGCT CATTTGCTTC ATCTTCGTGG TCTAACTTTT GATCCTTATT TTTTTCCTCG GTAAACTAGC TACATTCCTT TGTGTGCCTC TCGCAGTTCG TGTATACTCT TCTTCATAAC GCTACCCAAT TCACCCCCTT TTCGCCACGT CGAGATAATC ACTCTCTTCT CTCTATGTCC TACGTCATTA GTATCCGTTT CCGAATCCTC TTTATACCAC CTTTTTGTTC CTTGGGGGTA ACATGATTCA CCTCATGGTT TTTATCCCTC TTCTTCATTT CTCCTTTTAT AACCATACTC TCGCACCCTC CTCCTTTTCT GGTCCTCGTT CAGTTTAATC AAATCCCCCT CCTCCTTGTA TATGTCACTC TCTCCAATCG CCCGGTCCCA TCTCTCCCCC TCTCTTCTCC CTCCCTCTA
MflaI
TCGTGACACT TATCAACTTA TCCCCATCTG GATGCTTGTG TCCATTCGTT TCTAACCATC CCTCCTCATG GATAAGGTTG ATACAGCCTT TTGTATATGG GTAAGCATAA ACGATGTTTT TTTTTCCTTG ATTCGGATCT GGCCTTCATT CCTCATGACT TAGTGGGTCT AACCTCGTTC TATTTCTTTC CCCTTATTTT AACGCAACTG TACACAATCT ACATCAAATT GTCCTTTCTC CTCTTCCATT GACAATCCCA CTTCCCATAC AGATTTCACT TGCTCAATGG TTCTTCCTTT TTTTCTTACC AAGGTCTGCT CATTTGCTTC ATCTTCGTGG TCTAACTTTT GATCCTTATT TTTTTCCTCG GTAAACTAGC TACATTCCTT TGTGTGCCTC TCGCAGTTCG TGTATACTCT TCTTCATAAC GCTACCCAAT TCACCCCCTT TTCGCCACGT CGAGATAATC ACTCTCTTCT CTCTATGTCC TACGTCATTA GTATCCGTTT CCGAATCCTC TTTATACCAC CTTTTTGTTC CTTGGGGGTA ACATGATTCA CCTCATGGTT TTTATCCCTC TTCTTCATTT CTCCTTTTAT AACCATACTC TCGCACCCTC CTCCTTTTCT GGTCCTCGTT CAGTTTAATC AAATCCCCCT CCTCCTTGTA TATGTCACTC TCTCCAATCG CCCGGTCCCA TCTCTCCCCC TCTCTTCTCC CTCCCTCTA
MnotA
TCGTGACCCT TATCAACTTA TCCCCATCTG GATGCTTGTG TCCATTCGTT TCTAACCATC CCTCCTCATG GATAAGGTTG ATACAGCCTT TTGTATATGG GTAAGCATAA ACGATGTTTT TTTTTCCTTG ATTCGGATCT GGCCTTCATT CCTCATGACT TAGTGGGTCT AACCTCGTTC TATTTCTTTC CCCTTATTTT AACGCAACTG TACACAATCT ACATCAAATT GTCCTTTCTC CTCTTCCATT GACAATCCCA CTTCCCATAC AGATTTCACT TGCTCAATGG TTCTTCCTTT TTTTCTTACC AAGGTCTGCT CATTTGCTTC ATCTTCGTGG TCTAACTTTT GATCCTTATT TTTTTCCTCG GTAAACTAGC TACATTCCTT TGTGTGCCTC TCGCAGTTCG TGTATACTCT TCTTCATAAC GCTACCCAAT TCACCCCCTT TTCGCCACGT CGAGATAATC ACTCTCTTCT CTCTATGTCC TACGTCATTA GTATCCGTTT CCGAATCCTC TTTATACCAC CTTCTTGTCC TTTGGGGGTA ACATGATTCA CCTCATGGTT TTTATCCCTC TTCTTCATTT CTCTTTTTAT AACCATACTC TCGCATCCTC CTCCTTTTCT GGTCCTCGTT CAGTTTAATC AAATCCCCCT CCTCCTTGTA TATGTCACTC TCTCCAATCG CCCGGTCCCA TCTCTCTCCT TCTCTTCTCC CTCCCTCTA
MnotE
TCGTGACACT TATCAACTTA TCCCCATCTG GATGCTTGTG TCCATTCGTT TCTAACCATC CCTCCTCATG GATAAGGTTG ATACAGCCTT TTGTATATGG GTAAGCATAA ACGATGTTTT TTTTTCCTTG ATTCGGATCT GGCCTTCATT CCTCATGACT TAGTGGGTCT AACCTCGTTC TATTTCTTTC CCCTTATTTT AACGCAACTG TACACAATCT ACATCAAATT GTCCTTTCTC CTCTTCCATT GACAATCCCA CTTCCCATAC AGATTTCACT TGCTCAATGG TTCTTCCTTT TTTTCTTACC AAGGTCTGCT CATTTGCTTC ATCTTCGTGG TCTAACTTTT GATCCTTATT TTTTTCCTCG GTAAACTAGC TACATTCCTT TGTGTGCCTC TCGCAGTTCG TGTATACTCT TCTTCATAAC GCTACCCAAT TCACCCCCTT TTCGCCACGT CGAGATAATC ACTCTCTTCT CTCTATGTCC TACGTCATTA GTATCCGTTT CCGAATCCTC TTTATACCAC CTTCTTGTCC TTTGGGGGTA ACATGATTCA CCTCATGGTT TTTATCCCTC TTCTTCATTT CTCTTTTTAT AACCATACTC TCGCATCCTC CTCCTTTTCT GGTCCTCGTT CAGTTTAATC AAATCCCCCT CCTCCTTGTA TATGTCACTC TCTCCAATCG CCCGGTCCCA TCTCTCTCCT TCTCTTCTCC CTCCCTCTA
MpunA
TCGTGACACT TATCAACTTA TCCCCATCCG GATGCTTGTG TCCATTCGTT TCTAACCATC CCTCCTCATG GATAAGGTTG ATACAGCCTT TTGTATATGG GTAAGCATAA ACGATGTTTT TTTTTCCTTG ATTCGGATCT GGCCTTCATT CCTCATGACT TAGTGGGTCT AACCTCGTTC TATTTCTTTC CCCTTATTTT AACGCAACTG TACACAATCT ACATCAAATT GTCCTTTCTC CTCTTCCATT GACAATCCCA CTTCCCATAC AGATTTCACT TGCTCAATGG TTCTTCCTTT TTTTCTTACC AAGGTCTGCT CATTTGCTTC ATCTTCGTGG TCTAACTTTT GATCCTTATC TTTTTCCTCG GTAAATTAGC TACATTCCTT TGTGTGCCTC TCGCAGTTCG TGTATACTCT TCTTCATAAC GCTACCCAAT TCACCCCCTT TTCGCCACGT CGAGATAATG ACTCTCTTCT CTCTATGTCC TACGTCATTA GTATCCGTTT CCGAATCCTC TTTATGCCAC CTTCTTGTCC CTTGGGGGTA ACATGATTCA CCTCATGGTT TTTATCCCTC TTCTTCATTT CTCCTTTTAT AACCATACTC TCGCACCCTC CTCCTTTTCT GGTCCTCGTT CAGTTTAATC AAATCCCCCT CCTCCTTGTA TATGTCACTC TCTCCAATCG CCCGGTCCCA TCTCTCTCCC CCTCTTCTCC CTCCCTATA
MpunK
TCGTGACACT TATCAACTTA TCCCCATCTG GATGCTTGTG TCCATTCGTT TCTAACCATC CCTCCTCATG GATAAGGTTG ATACAGCCTT TTGTATATGG GTAAGCATAA ACGATGTTTT TTTTTCCTTG ATTCGGATCT GGCCTTCATT CCTCATGACT TAGTGGGTCT AACCTCGTTC TATTTCTTTC CCCTTATTTT AACGCAACTG TACACAATCT ACATCAAATT GTCCTTTCTC CTCTTCCATT GACAATCCCA CTTCCCATAC AGATTTCACT TGCTCAATGG TTCTTCCTTT TTTTCTTACC AAGGTCTGCT CATTTGCTTC ATCTTCGTGG TCTAACTTTT GATCCTTATC TTTTTCCTCG GTAAACTAGC TACATTCCTT TGTGTGCCTC TCGCAGTTCG TGTATACTCT TCTTCATAAC GCTACCCAAT TCACCCCCTT TTCGCCACGT CGAGATAATG ACTCTCTTCT CTCTATGTCC TACGTCATTA GTATCCGTTT CCGAATCCTC TTTATGCCAC CTTCTTGTCC CTTGGGGGTA ACATGATTCA CCTCATGGTT TTTATCCCTC TTCTTCATTT CTCCTTTTAT AACCATACTC TCGCACCCTC CTCCTTTTCT GGTCCTCGTT CAGTTTAATC AAATCCCCCT CCTCCTTGTA TATGTCACTC TCTCCAATCG CCCGGTCCCA TCTCTCTCCC CCTCTTCTCC CTCCCTATA
MsalAC
TCATAACCCT TATCAACTTA TCCCCATCTG GATGCTTGTG TCCATTCGTT TCTAACCATC CCTCCTCATG GATAAGGTTG ATACAGCCTT TTGTATATGG GTAAGCATAA ACGATGTTTT TTTTTCCTTG ATTCGGATCT GGCCTTCATT CCTCATGACT TAGTGGGTCT AACCTCGTTC TATTTCTTTC CCCTTATTTT AACGCAACTG TACACAATCT ACATCAAATT GTCCTTTCTC CTCTTCCATT GACAATCCCA CTTCCCATAC AGATTTCACT TGCTCAATGG TTCTTCCTTT TTTTCTTACC AAGGTCTGCT CATTTGCTTC ATCTTCGTGG TCTAACTTTT GATCCTTATT TTTTTCCTCG GTAAACTAGC TACATTCCTT TGTGTGCCTC TCGCAGTTCG TGTATACTCT TCTTCATAAC GCTACCCAAT TCACCCCCTT TTCGCCACGT CGAGATAATC ACTCTCTTCT CTCTATGTCC TACGTCATTA GTATCCGTTT CCGAATCCTC TTTATACGAC CTTTTTGTTT CTTGGGGGTA ACATGATTCA CCTCATGGTT TTTATCCCTC TTCTTCATTT CTCCTTTTAT AACCATACTC TCGCATCCTC CTCCTTTTCT GGTCCTCGTT CAGTTTAATC AAATCCCCCT CCTCCTTGTA TATGTCACTC TCTCCAATCG TCCGGTCCCA TCTCTCTCCC TCTCTTCTCC CTCCCTCTA
MsalA
TCGTGACACT TATCAACTTA TCCCCATCTG GATGCTTGTG TTCATTCGTT TCTAACCATC CCTCCTCATG GATAAGGTTG ATACAGCCTT TTGTATATGG GTAAGCATAA ACGATGTTTT TTTTTCCTTG ATTCGGATCT GGCCTTCATT CCTCATGACT TAGTGGGTCT AACCTCGTTC TATTTCTTTC CCCTTATTTT AACGCAACTG TACACAATCT ACATCAAATT GTCCTTTCTC CTCTTCCATT GACAATCCCA CTTCCCATAC AGATTTCACT TGCTCAATGG TTCTTCCTTT TTTTCTTACC AAGGTCTGCT CATTTGCTTC ATCTTCGTGG TCTAACTTTT GATCCTTATT TTTTTCCTCG GTAAACTAGC TACATTCCTT TGTGTGCCTC TCGCAGTTCG TGTATACTCT TCTTCATAAC GCTACCCAAT TCACCCCCTT TTCGCCACGT CGAGATAATC ACTCTCTTCT CTCTATGTCC TACGTCATTA GTATCCGTTT CCGAATCCTC TTTATACCAC CTTTTTGTTC CTTGGGGGTA ACATGATTCA CCTCATGGTT TTTATCCCTC TTCTTCATTT CTCCTTTTAT AACCATACTC TCGCATCCTC CTCCTTTTCT GGTCCTCGTT CAGTTTAATC AAATCCCCCT CCTCCTTGTA TATGTCACTC TCTCCAATCG TCCGGTCCCA TCTCTCTCCC TCTCTTCTCC CTCCCTCTA
MtreE
TCGTGACACT TATCAACTTA TCCCCATCTG GATGCTTGTG TCCATTCGTT TCTAACCATC CCTCCTCATG GATAAGGTTG ATACAGCCTT TTGTATATGG GTAAGCATAA ACGATGTTTT TTTTTCCTTG ATTCGGATCT GGCCTTCATT CCTCATGACT TAGTGGGTCT AACCTCGTTC TATTTCTTTC CCCTTATTTT AACGCAACTG TACACAATCT ACATCAAATT GTCCTTTCTC CTCTTCCATT GACAATCCCA CTTCCCATAC AGATTTCACT TGCTCAATGG TTCTTCCTTT TTTTCTTACC AAGGTCTGCT CTTTTGCTTC ATCTTCGTGG TCTAACTTTT GATCCTTATT TTTTTCCTCG GTAAACTAGC TACATTCCTT TGTGTGCCTC TCGCAGTTCG TGTATACTCT TCTTCATAAC GCTACCCAAT TCACCCCCTT TTCGCCACGT CGAGATAATC ACTCTCTTCT CTCTATGTCC TACGTCATTA GTATCCGTTT CCGAATCCTC TTTATGCCAC CTTTTTGTTC CTTGGGGGTA ACATGATTCA CCTCATGGTT TTTATCCCTC TTCTTCATTT CTCCTTTTAT AACCATACTC TCGCACCCTC CTCCTTTTCT GGTCCTCGTT CAGTTTAATC AAATCCCCCT CCTCCTTGTA TATGTCACTC TCTCCAATCG CCCGGTCCCA TCTCTCCCCC TCTCTTCTCC CTCCCTCTA
MtreG
TCGTGACACT TATCAACTTA TCCCCATCTG GATGCTTGTG TCCATTCGTT TCTAACCATC CCTCCTCATG GATAAGGTTG ATACAGCCTT TTGTATATGG GTAAGCATAA ACGATGTTTT TTTTTCCTTG ATTCGGATCT GGCCTTCATT CCTCATGACT TAGTGGGTCT AACCTCGTTC TATTTCTTTC CCCTTATTTT AACGCAACTG TACACAATCT ACATCAAATT GTCCTTTCTC CTCTTCCATT GACAATCCCA CTTCCCATAC AGATTTCACT TGCTCAATGG TTCTTCCTTT TTTTCTTACC AAGGTCTGCT CATTTGCTTC ATCTTCGTGG TCTAACTTTT GATCCTTATT TTTTTCCTCG GTAAACTAGC TACATTCCTT TGTGTGCCTC TCGCAGTTCG TGTATACTCT TCTTCATAAC GCTACCCAAT TCACCCCCTT TTCGCCACGT CGAGATAATC ACTCTCTTCT CTCTATGTCC TACGTCATTA GTATCCGTTT CCGAATCCTC TTTATGCCAC CTTTTTGTTC CTTGGGGGTA ACATGATTCA CCTCATGGTT TTTATCCCTC TTCTTCATTT CTCCTTTTAT AACCATACTC TCGCACCCTC CTCCTTTTCT GGTCCTCGTT CAGTTTAATC AAATCCCCCT CCTCCTTGTA TATGTCACTC TCTCCAATCG CCCGGTCCCA TCTCTCCCCC TCTCTTCTCC CTCCCTCTA

22 729

Enneacanth
GACCAACTCC AATACCAATC CCCCACTACA ACTCCCACCC GCCATTACAT CTATTCTTCA GCCCCGACCC ACACTCATTA TTTCCGACCT CCCCCACTTA CTCCCCCCCA GAATTACATC CGTAACCCGC CCCCAAAATC ACCATTGTAA CTCCTTCCTG TAATGCCCAA CCTCCCTTTC CCCCTACCTA CAAACCACCT TGTCCTCCAG ACATACACCC CACTACACGC CTCCTCTAAT CAAATCACCA GCCCCCCCCT AAACTCCCGA AATCGTCCT? TGTTCCAAGT CACTACTCCC TGTCCCCCGA AACCGTCCGC GACATACCCA CCCCCCATAA ATGACCCCGC CACCCTGCTT ATACTCTAAC AAGCGCCAAC GCGCCACCGA CAACAACATA TACCTACCCA AATAATCTCT TTTGCATCCC AATACTAACT TCACCATCAT CTTCCCCCAA AAGATTAAAC CCTTTCGTCC CTAAATCCCA CCCGACAATA AACTCCCCCG CCAAACCCCC TATACCCCCA CCATGACTAA AATACACTAC AGATAACTCC CATCTCTAGG ACGGTTCCGG AACCCATTTG TCAATCATAA CGACTTTCCC CCGTACTAAC CGCCCCTCAA GCTCCAATCG AAATTTAAAT AACCCCACAA GAACCTCCCC TCCGCCTCAC GCGCCCCCCA TCCACTACAA ACATACTACA ACAAATATCT TTTAAACTA
Centrarchu
GACCAACCCT AATACCAATC CTCCACCACA ACTCCCGCCC GCCGCCACAT TTGCTCTTTA CCCACAACTC ATACTCATTT TCCTCCACCT CTTTTGCCTA CTTCCACCTA GATCCACGCT CTCAGTCCAC CCCCAAAATC AGATCCTTTA AACCTCCTCA CAACGCCTAA TTTCTCACTC CTCCCACTCT CAAGTTATCA TATCTCTCCC ATGCGCACTC CACCTTACAC CTACACTATT CAAATCATCA ACACCTTACT CAACTCCCAA AACTACCCCC CTACCTAACA CACCACTCCT CACCCCCCAA AAACGATCCC CGCACACCCA CCCCCCACAA ACCACACCGC CACCCCGCTT CCACTTCAAT AAACGCCAAC GCGCCACCGA TAACAACTTA TGCACATCCA AATAATCTCT TTTACATTCC GAAAACAACC TCGCCATCAC CTCTACCCAG AAAATTAAAC CTCCCCATCT CCAAACGCCA TCCAGCAACA ACCTCTCTTA ACAAACCCCT TTTATTTCCA CCCAGGCTAA TACGTACTAT ACGTAACTCC CCCACACAGC ACAGTCCCAC TGCCCATTTG ACACCAACAA TAACTTTCCA CTACACCATA TTCCTTAAGA ACCTAAATTG AAAGTTAAAT GACATCATAA AGACACCCCT TCAGCCCCGC AAACCCCTTA TCCAACCCAA ACACACTATG ACACATGTCC TCTGAGCCA
Archoplite
GACCAACCCC AACACCAAAC CTCCACCACA ACTTCTGCCC GCCATTACAT TTACCCTTTA TCTCCGACCC ATATTCATTA TTTCCCACCC TTCCCACCCA CTCCCACCTA AAATGGTTTT CATAATCTGC TTCCGAAATC GGAAACACCA ATGCTTCTCA GAACGTCTAA CTACCCATTC CCCCCCCCTT CATGTCACCT TAACCTCGAC TTACACACTC CACCCTACCC CTCCCCCACT CGAACCCCCG ACACCCCCCC CGTCTCCCGA GGCCACCCCC TTATTCGACT CGCCGTCCCT CACCCCCCAA AAACATTCCC AGCGTACACG CCCCCCACAA GGAGCACCAC CGCCTAGCCC CCACTCAAAC AGGTACCAAC GCCCCACCGA TAGCGACATC TACCCACCCA AATAACCTCT TCCACATCCC AATACTAACC TCGCCACCGC TTTCCCCCAA AAAATTAAAC CCCCTTATCG CCAAATCCCA TTCATTAACG GTTTCACTTA CTAAATCTCC CTCATCCCCA CCCAAGCAAA CGCGCGCTAT GCATAACCCC CATACTCAAT GTAATCCCGG CGCCAATTCA ACGACCATAA TAATCTTCTC CTGTGCCATT CTACTTGAAG ACCCAAGCTG AAAACTAAAT AGCACCGCAA AAGTCCTCAT TCAGACTCGC AAGCCCCCCG TCCACCCTCA ACACACTACA ACAAATATCC TATAAACCA
Ambloplite
GACCGACTCC AACACCCCCT CTCCACCGCA ATTCCCACTC GCCACCGCAT TTACTCTTTA CATCCGACTC ATACCCATTA CCCCCCACCT CCCCCTCCCG TTCCGGCCTA AAATGCTATA CACAGACTAC CCCCAAAGTC AGAACTCCTA ACCTTGTCCG AAGCACCCAA CCCCCCACTC CCCACACCTT AAAGTCATTT TGCCTTCCAC ACACATACCC CACCCCATAC CTTCCCTAAT CGGACCCCCG GCACCCCGCC CACCACCCGC GACCTCTCCT TGACCTGGAC CGCCGTCTTT TGTTCCCCAG AACCGTCCAC AACATACCCG CCGCCCACGG ATAACCCCAC CACCCCGCTT CCACCCCATC AAATGCCAAT GCGCCACCAA TAACAACATA TACCCACTCA ATTAATCCCC CTTACGCCCC CGTATCAATC GAGCCCTCAT ATCCTCCTAA GGAATTAAGC CCCCTTACCG CCAAATGCCA TCCAATAACG GTCCCACATG CCAAAACGCC TCTACCATCA CTTTAATTCA TAGGCATCAC ACGTAGCCCT AATACCCAAC ACAGTCCCCC CGCTTATTTA ACCACCATAA TAACTTTCAC TTATACCGTA CTCCCAAAAG GCCCAAACTG AAGATCAAAA AGAATTACAA AAATACCCCC TCAACCCCAC AAGACCTTAC TCCGTCCCGA ACGCATTACG ACCAGTACCC CATAACCCA
McatA
GACCAACCCA AACACCACCC CCCAATTACA ACCTCGACCC GACATCACAC CTACCCTTCA CCCACCCTCT CTCCTTGATA CTTTTTACCT CCCCCGCTTG AATCCACCCA GAACCGTCCC CATAGTCCAA TCTCAAAATT ACAATTCCCT ATCCCCCCCG TAACAACCAC CTTCCCCCCC CCCATATTCT CCAATCGCCT CAAATCCCAA GCTCTCACGT CCCCCCACAT ATACCCTCCC AACATCCCCG ATTCCCCTCC CATTGCCTGT AATCTTCCCC TCTCTCAAAG CACACCATTA AACGCCTCGA AAACGGCCCC CGCATACCCC CCCCACATAT GCGATCTCTT AATCCCGCCC CCGCTTTAAC GGGCGCCAAC GCGCCGCCAA TCACAACATA TTCCCACTCA AATAATCACC TCTGCCCCCA GAAACCCATT CCGCTATTAT TTTCTTCCAT AAGGTTAAAT CCCCTTATCC CGAAGTATCT ACCACAAATA AATCCACATA ACAAATCCTC TCCATCCTCA CCCCCACGAT AAAGCAGCAC ACGCGACTCC CCCTTTGAAT CCAATCCCGC TGCTCACTCA ACAACTATGT TAACCTCCCC TTATATCGTA TTCTTTGAAA TCCCATACTG AAAGCGAACT AAACCCAGTA AATCCTCCTC CCGACCCCGA GTGCCTCTTA TACATCGTAA CGCCCTTACA ACGCCCCCCA CTTAACCTA
McatE
GACCAACCCA AACACCACCC CCCAATTACA ACCTCGACCC GACATCACAC CTACCCTTCA CCCACCCTCT CTCCTTGATA CTTTTTACCT CCCCCGCTTG AATCCACCCA GAACCGACCC CATAGTCCAA TCTCAAAATT ACAATTCCCT ATCCCCCCCG TAACAACCAC CTTCCCCCCC CCCATATTCT CCAATCGCCT CAAATCCCAA GCTCTCACGT CCCCCCACAT ATACTCTCCC AACATCCCCG ATTCCCCTCC CATTGCCTGT AATCTTCCCC TCTCTCAAAG CACACCATTA AACGCCTCGA AAACGGCCCC CGCATACCCC CCCCACATAT GCGATCTCTT AATCCCGCCC CCGCTTTAAC GGGCGCCAAC GCGCCACCAA TCACAACATA TTCCCACTCA AATAATCACC TCTGCCCCCA GAAACCCATT CCGCTATTAT TTTCTTCCAT AAGGCTAAAT CCCCTTATCC CGAAGTATCT ACCACAAATA AATCCACATA ACAAATCCTC TCCATCCTCA CCCCCACGAT AAGGCAGCAC ACGCGACTCC CCCTTTGAAT CCAATCCCGC TGCTCACTCA ACAACTATGT TAACCTCCCC TTATATCGTA TTCTTTGAAA TCCCATACTG AAAGCGAACT AAACCCAGTA AATCCTCCTC CCGACCCCGA GTGCCTCTTA TACATCGTAA CGCCCTTACA ACGCCCCCCA CTTAACCTA
McooA
GACCAACCCA AACACCACCC CCCCATTACA GCTCCTACCC GACGTCACAC CTACCCTTCA CCCACGCTTT CTTCCTAATA TTTTCTACCT CCCCCGCCCG AATTTACCCA ACACCGACCC CATGGTCCGA CTTCGAAACT ACAATTCCCC ACCTCCCTCG TAACATCCAC CTTCCCCCTC CCCATACCTT TCAATCGCTC CAAGTTCCAA ATTCTTATAC CCCCCCATAT GTACCTTCCC AGCATCCTCA ACCCCCCCCC CGGTTTCTAC AACCTTCCCT TCCCATAAAG CACGCCATTA AACACCTCGA GGACGGCCCC CGCACACCCC CCCCACATAG GCAATATCTT AATTCCGCCT CCGCTTCAAA GGGTGTCAAC GCGCCACCAA TTACGGCATA TACCCACTCA AATAATCACC CCTGCCCCCA GAAACCCATT TCATTATGAT TTCCTTCCAC CAGGTTAAAT CCCCTTATCC CGAAATATCC GCCGCAAGTA AATCCACATA GCAAATCCTC TCCATCCTCA CCTTTACAGA AAGGCAACAC ACGCAACTCC CCCCTTAAAC CCAATCACTC TACACACCCG ACAACTATAT TAACTTCCCC TTAGGACACA TTCCCCGAAA ACCCAAACTG AAAACGAGCT GAACCCGATG GATCCTTCTC CCGACCCCGG GCGCCCCTTA TCCATCGTAA CGTTCTTATA ACGCTCCTCA CTTAACCTA
McooD
GACCAACCCA AACACCACCC CCCCATTACA ACTCCCACCC AACGTCACAC CTACCCTTCA CCCACGCTTT CTTCCTAATA CTTTCTACCT CCCCCGCCCG AATTCACCCA GCACCGACCC CGTGGTCCAA CTTCGAAACT ACAATTTCCC ACCTCCCTCG TAATATCCAC CTTCCCCCTC CCCATCCCTT TCAATCGCTC CAAGTTCCAA GTTCTTATTC CCCCCCATAC GTACCTTCCC AGTATCCTCA ACCCCCCTCC CGACTTCTAC AACCTTCCCT TCCCATAAAG CACGCCATTA GACACCTCAA GGACGGCCCC CGCACACCCC CCCCACATAG GTAATATCTT AATTCCGCCT CCGCTTCAAC GGGTGTCAAC GCGCCACCAA TGACGGCATA TACCCACTCA AATAATCACC CCTGCTCCCA GAAACCCATT TCATTATGAT TTCCTTCCGC CAGATTAAAT CCCCTTATCC CGAAACATCC GCCACAAGTA AATCCACATA CCAAATCCTC TCCATCCTCA CCCTTACGGA AAGGCAACGC ACGCAACTCC CCCCTCAAAC CCAATCACTC TACACACCCG ACAACTATAT TAACTTCCCC TTAGGACACA TTCCCCGAAA ACCCAAACTG AAAACGAGCT AAAACCGATG GATCCTTCTC CTGACCCCGG GCGCCCCTTA TCCATCGTAA CGTTCTTATA ACACTCCCCA CTTAACCTA
McooE
GACCAACCCA AACACCACCC CCCCATTACA ACTCCCACCC AACGTCACAC CTACCCTTCA CCCACGCTTT CTTCCTAATA CTTTCTACCT CCCCCGCCCG AATTCACCCA ACACCGACCC CGTGGCCCAG CTTCGAAACT ACAATTTCCC ACCTCCCTCG TAATATCCAC CTTCCCCCTC CCCATCCCTT TCAATCGCTC CAAGTTCCAA GTTCTTGTTC CCCCCCATAC GTACCTTCCC AGTATCCTCA ACCCCCCTCC CGACTTCTAC AACCTTCCCT TCCCATAAAG CACGCCATTA GACACCTCAA GGGCGGCCCC CGCACACCCC CCCCACATAG GTAATATCTT AATTCCGCCT CCGCTTCAAC GGGTGTCAAC GCGCCACCAA TTACGGCATA TACCCACTCA AATAATCACC CCTGCTCCCA GAAACCCATT TCATTATGAT TTCCTTCCGC CAGATTAAAT CCCCTTATCC CGAAACATCC GCCACAAGTA AATCCACATA CCAAATCCTC TCCATCCTCA CCCTTACGGA AAGGCAACGC ACGCAACTCC CCCCTCAAAC CCAATCACTC TACACACCCG ACAACTATAT TAACTTCCCC TTAGGACACA TTCCCCGAAA ACCCAAACTG AAAACGAGCT AAAACCGATG GATCCTTCTC CTGACCCCGG GCGCCCCTTA TCCATCGTAA CGTTCTTATA ACACTCCCCA CTTAACCTA
McooG
GACCAACCCA AACACCACCC CCCCATTACA GCTCCCACCC GACGTCACAC CTACCCTTCA CCCACGCTTT CTTCCTAATA TTTTCTACCT CCCCCGCCCG AATTTACCCA ACACCGACCC CATGGTCCGA CTTCGAAACT ACAATTCCCC ACCTCCCTCG TAACATCCAC CTTCCCCCTC CCCATACCTT TCAATCGCTC CAAGTTCCAA ATTCTTATAC CCCCCCAAAC GTACCTTCCC AGCATCCTCA ACCCCCCCCC CGGTTTCTAC AACCTTCCCT TCCCATAAAG CACGCCATTA AACACCTCGA GGACGGCCCC CGCACACCCC CCCCACATAG GCAATATCTT AATTCCGCCT CCGCTTCAAC GGGTGTCAAC GCGCCACCAA TTACGGCATA TACCCACTCA AATAATCACC CCTGCCCCCA GAAACCCATT TCATTATGAT TTCCTTCCAC CAGGTTAAAT CCCCTTATCC CGAAATATCC GCCGCAAGTA AATCCACATA GCAAATCCTC TCCATCCTCA CCTTTACAGA AAGGCAACAC ACGCAACTCT TAGCTTAAAC CCAATCACTC TACACACCCG ACAACTATAT TAACTTCCCC TTAGGACACA TTCCCCGAAA ACCCAAACTG AAAACGAGCT GAACCCGATG GATCCTTCTC CCGACCCCGG GCGCCCCTTA TCCATCGTAA CGTTCTTATA ACGCTCCTCA CTTAACCTA
MdolH
GACCAACCCA AACACCACTC CCCAATCACA ACCACGACCC GATATCGCAC CTACTCTCCA CCCACCCCTC TCCCCCGACA CTTTTCACCT CCCCCGTTCA AACTCGCCCA ACACCGATCT CATAGTCCAG TCTCGAAACT ACAATTCCCC ACTTCTCCCA TAGCACCCAC CTCCCCCCTC CTCATTTCCT TCAATCGCTT CGAGTTCCAA GCTCTTATGC CCCCCCACAT ACACCCTCCC AACATCCCCG ATACCTCTCT CAATGACTGC AATTTTCCCT TCCCTTAAAG TACCCTATTA AACGCCCCAG AACCGACCCC CGCACACCCC CCCCACATAT GCAATGTCAC AATCCCGCTC CCGCTTCAAT GAGCGCCAAC GCGCCATCAA CAATGACATA TACCCACCCG AATAACCACC CCTGCTCTCC GAAACCTATT TCACCGTTAT TTTCTTCCAT AAAGTTAAAC CCCTACGTCG CAAAATATCC TCCACAAATA GATCCACATA GCGAATCCTC TCCATCTACA TCCTAATAAA AGAGGGATAC ACGCAACTTC ACTCTTCAAC CCAATACCGC TATCTATCCG ACAACTATAT TAGCCTTCCT TTACATCCTA CCCCCCGCAA GCCTCAATCA AAACCGAACT AAGCCCAATG ACCCCTTCTC CCTACCTCAA GTGCTTCTTG CACATCGTCA CGCGCTTATA ACACCCCCCG CTTAATCCA
MdolK
GACCAACCCA AACACCACTC CCCAATCACA ACCACGACCC GATATCGCAC CTACTCTCCA CCCACCCCTC TCCCCCAACA CTTTTCACCT CCCCCGTTCA AACTCGCCCA ACACCGATCT CATAGTCCAG CCTCGAAACT ACAATTCCCC ACTTCTCCCA TAGCACCCAC CTCCCCCCTC CTCATTTCCT TCAATCGCTT CGAGTTCCAA GCTCTTATGC CCCCCCACAT ACACCCTCCC AACATCCCCG ATACCTCTCT CAATGACTGC AATTTTCCCT TCCCTCAAAG TACACTATTA AACGCCCCAG AACCGACCCC CGCACACCCC CCCCACATAT GCAATGTCAC AATCCCGCTC CCGCTTCAAT GAGCGCCAAC GCGCCATCAA CAATGACATA TACCCACCCG AATAACCACC CCTGCTCTCC GAAACCTATT TCACCGTTAT TTTCTTCCAT AAAGTTAAAC CCCTACGTCG CAAAATATCC TCCACAAATA GATCCACATA GCGAATCCTC TCCATCTACA TCCTAATAAA AAAGGGATAC ACGCAACTTC ACTCTTCAAC CCAATACCGC TATCTATCCG ACAACTATAT TAGCCTTCCT TTACATCCTA CCCCTCGCAA GCCTCAACCA AAACCGAACT AAGCCCAATG ACCCCTTCTC CCTACCTCAA GTGCTTCTTG CACATCGTCA CGCGCTTATA ACACCCCCCG CTTAATCCA
MflaH
GACCAACCCA AACACCACCC CCTAATCGCA ACCCCGGCCC AACACCACAC CTACTCTTCA CCCACTCCTT CTACCTAATA CTTTTTACCT CCCCCGTCCG AATTTACTCA GAACCAACCC CACAGTCCAG CCTCAAAACT ACAATTTTCC GCCTCCTCCA TAACACCCAC CTCCCCCCTC CCCATATCCT CCAATTACTT CAAATTCCAA ACTCCTATAT CCCCCTACGC GTATCCTCTC AACATCCCTA ACCCCCCCCC CAATACCTGT AACCTCCCCT CCTTTTAAAG AACACCATTA AACACCTCAA AAACGCCCCC CGCATACCCC CCCCACATAT GCGATATCTT AATCTCGCTC CCGCTTCAAC GGGCGCCAAC GCGCCACCAA TTACGACATA TACCCACTCG AATAATCACC CCTGCCCCCA GAAACCCGTT CCACTATTAT TTTCTTCCGC AAAATTAAAA CCCCTTTTCC CAAAATGTCC ACCATAAGTA GGTCCACACA ACAAATCTTC TCTATCCACA CCTTCACGAA AAGACAGCAC ACGCAACTCT CCCCCTTAAC CCAATCCCGC TATCTATCCG ACAACTATAT TAACTTTCCC CTATAACATT TACCCCGAAA TCCTAAACTG AAAATGAACT AAACCCAATA AATCCCTCTC CTAACCCCAA GTGCCTCTTT TACATCGTTA CGTTCTTACA ACACCCCCCA CTTAACTTA
MflaI
GACCAACCCA AACACCACCC CCTAATCGCA ACCCCGGCCC AACACCACAC CTACTCTTCA CCCACGCCTT CTACCTAATA CTTTTTACCT CCCCCGTCCG AATTTACTCA GAACCAACCC CACAGTCCAG CCTCAAAACT ACAATTTTCC GCCTCCTCCA TAACACCCAC CTCCCCCCTC CCCATATCCT CCAATTACCT CAAATCCCAA ACTCCTATAT CCCCCTACGC GTATCCTCTC AACATCCCTA ACCCCCCCCC CAATACCTGC AACCTCCCCT CCTTTTAAAG AACACCATTA AACGCCTCAA AAACGCCCCC CACATACCCC CCCCACATAT GCGATATCTT AATCTCGCTC CCGCTTCAAC GGGCGCCAAC GCGCCACCAA TTACGACATA TACCCACTCA AATAATCACC CCTGCCCCCA GAAACCCGTT CCACTATTAT TTTCTTCCGC AAAATTAAAA CCCCTTATCC CAAAATGTCC ACCATAAGTA GGTCCACACA ACAAATCTTC TCTATCCACA CCTTCACGAA AAGACAGCAC ACGCAACTCT CCCCCTTAAC CCAATCCCGC TATCTATCCG ACAACTATAT TAACTTTCCC CTATAACATT TACCCCGAAA TCCAAGACTG AAAATGAACT AAACCCAATA AATCCCTCTC CCAACCCCAA GTGCCTCTTT TACATCGTTA CGTTCTTACA ACACCCCCCA CTTAACTTA
MnotA
GACCAACCCA AACACCACCC CCTAACTGCA ACCCCGGCCC AACACCACAC CCGTTCTTCA CCCACCCTTT CTTTCCGATA CTTTCTACCT CCCCCGTCCA AATTTACCTA AAACCAACCC CATGGGCCAC CCTCAAAGCT ACGATTTTCC GCCTTCCCCA TAACAACCAT CTTCCCCCTC TCCATACCCT TAAATTGCTT CAAGTTCCAA GCTTTCATGC CCCCCCACAA ACACCCTCTC AACATCGCCG ACCCCCCTCC CAGTACCTAC AATCTTCCCT CCTCTCAGAG CACGCTACTA CGTATCCCAA AAACGGCCCC CGCGTACCCC CCCCACATAT GCAATATATT AATCCCGCCC CCGCTTCAAC GGGCGCCAGC GCGCCACCAG TCACGGCATA TACCCACTCA AGTAATCACC CCCACCCTCA GAAACCTATT TCACTATTAT TTTCCTCCAC AAAATTAAAC CCCCTTATCT CAAGATACCC ACCACAAATA AGCCCACATA ACAAATCCTC CCCATTCTCG CCCTTATGAA AAAGCAACAC ACACAATTCT CCCCTTAAAC CCAATCCCAC TACCCATCCG ACAACTATAT TAACTTTCCC TTATAATATA TCCTCCGAAA TCCCAAACTG AAAGCGAACT AAACCCAATA AAACCTCCTC CCGACCCCGA ATACCTCCTA TACATTATAA CGTTCTTCTA ACACCCCCCA CTTAATTTA
MnotE
GACCAACCCA AACACCACCC CCTAACTGCA ACCCCGGCCC AACACCACAC CCGTTCTTCT CCCACCCTTT CTTTCCGATA CTTTCTACCT CCCCCGTCCA AATTTACCTA AAACCAATCC CATGGGCCAC CCTCAAAACT ACAATTTTCC GCCTTCCCCA TAACAACCAT CTTCCCCCTC TCCATACCCT TAAATTGCTT CAAGTTCCAA GCTTTCATGC CCCCCCACAA ACACCCTCTC AACATCGCCG ACCCCCCTCC CAGTACCTAC AATCTTCCCT CCTCTCAGAG CACGCTACTA CGTATCCCAA AAACGGCCCC CGCGTACCCC CCCCACATAT GCAATATATT AATCCCGCCC CCGCTTCAAC GGGCGCCAAC GCGCCACCAG TCACGGCATA TACCCACTCA AGTAACCACC CCCACCCTCA GAAACCTATT TCACTATTAT TTTCCTCCAC AAAATTAAAC CCCCTTATCT CAAGATACCC ACCACAAATA AGCCCACATA ACAAATCCTC CCCATTCTCG CCCTTATGAA AAAGCAACAC ACACAATTCT CCCCTTAAAC CCAATCCCAC TACCCATCCG ACAACTATAT TAACTTTCCC TTATAATATA TCCTCCGAAA TCCCAAACTG AAAGCGAACT AAACCCAATA AAACCTCCTC CCGACCCCGA ATACCTCCTA TACATTATAA CGTTCTTCTA ACACCCCCCA CTTAATTTA
MpunA
GACCAACCCA AACACCACTC CCCAATCACA ACCACGACCC GATATCGCAC CTACTCTCCA CCCACCCCTC TCCCCCGACA CTTTTCACCT CCCCCGTTCA AACTCGCCCA ACACCGACCT CATAGTCTAG CCTCGAAACT ACAATTCCCC ACTTCTCCCA TAACACCCAC CTCCCCCCTC CTCATTTCCT TCAATCGCTT CGAGTCCCAA GCTCTTATGC CCCCCCACAT ACACCCTCCC AACATCCCCG ATACCTCTCT CAATGACTGC AATTTTCCCT TCCCTTAAAG TACACTATTA AACGCCCCAG AACCGACCCC CGCACACCCC CCCCACATAT GCAATGTCAC AATCCCGCTC CCGCTTCAAT GAGCGCCAAC GCGCCATCAA TAATGACATA TACCCACCCG AATAACCACC CCTGCTCTCC GAAACCTATT TCACCGTTAT TTTCTTCCAT AAAGTTAAAC CCCTATGTCA CAAAATATCC TCCACAAATA GATCCACATA GCGAATCCTC TCCATCTACA TCCTAATAAA AAGGGGACAC ACGCGACTTC ACTCTTCAAC CCAATACCGC TATCTATCCG ACAACTATAT TAGCCTTCCT TTACATCCTA CTCCCCGCAA GCCTAAACCA AAACCGAACT AAGCCCAATG ACCCCTTCTC CCTACCTCAA GTGCTTCTTA CACATCGTCA CGCGCTTATA ACACCCCCCG CTTAATCCA
MpunK
GACCAACCCA AACACCACTC CCCAATCACA ACCACGACCC GATATCACAC CTACTCTCCA CCCACCCCTC TCCCCCGACA CTTTTCACCT CCCCCGTCCA AACTCGCCCA ACACCGACCT CATAGTCCAG CCTCGAAACT ACAATTCCCC ACTTCTCCCA TAACACCCAC CTCCCCCCTC CTCATTTCCT TCAATCGCTT CGAGTCCCAA GCTCTTATGC CCCCCCACAT ACACCCTCCC AACACCCCCA ATACCTCTCT CAATGACTGC AATTTTCCAT TCCCTTAAAG TACACTATTA AACGCCCCAG AACCGACCCC CGCACACCCC CCCCACATAT GCAATGTCAC AATCCCGCTC CCGCTTCAAT GAGCGCCAAC GCGCCATCAA TAATGACATA TACCCACCCG AATAACCACC CCTGCTCTCC GAAACCTATT TCACCGTTAT TTTCTTCCAT AAAGTTAAAC CCCTATGTCA CAAAATATCC TCCACAAATA GATCCACATA GCGAATCCTC TCCATCTACA TCCTAATAAA AAAGGGACAC ACGCAACTTC ACTCTTCAAC CCAATACCGC TATCTATCCG ACAACTATAT TAGCCTTCCT TTACATCCTA CTCCCCGCAA GCCTAAACCA AAACCGAACT AAGCCCAATG ACCCCTTCTC CCTACCTCAA GTGCTTCTTA CACATCGTCA CGCGCTTATA ACACCCCCCG CTTAATCCA
MsalAC
GCCCAACCCA AACACCACCC CCTAACTGCA ACCCCGACCC GACGCCACAC CTACTCTTCA CCCACTCCTT TTACCTAATA CTTTCTACCT CCCCCGTCCG CATTTACCCA GAACCAACCC CATAGTCCAG CCTCAAAACT ACAATTTTCC GCCCCCCCTA TAACACCCAC CTCCCCCCTC CTCATATCCT CCAACTACTT CAAATTCCGA ACTCCTATGC CCCCCTACGT GCATCCTCCC AACATCTTTA ACCCCCCTCC CAGTACCTGC GACCTTCCCT CCTTTCAAAG AATACCATTA TACGCCTCAA AAACGCCCCC CGCATACCCC CCCCACATAT GCGATATCTT AATCTCGCCT CCGCTTCAAC GGGCGCCAAC GCGCCACCAA TTACGGCATA TACCCACTCA AATAATCACC CCTGCCCCCA GAAACCCACT CCACTATCAT TTTCTTCCGC AAAATTAAAC CCCCTTATCC CAAAATGTCC ACCATAAATA AGTCCACACA ACAAATCTTC TCTATCCACA CCTTTAGGAA AAGACAGGAA ACGCAACTCT CCCCTTAAAC CCAATCCCAC TATCTACCCG ACAACTATAT TAACTTTCCC TTATGACATT TATCTCGAAA ACCCAGACTG AAAGTGAACT AGACCCAATA AATCCTCCTC CCAACCCCAA GTGCCTCTTT TACATCATAA CGTTCTTACA ACAACCCTCA CTTAACTTA
MsalA
GACCAACCCA AACACCACCC CCTAACTGCA ACCCCGACCC GACGCCACAC CTACTCTTCA CCCACTCCTT TTACCTAATA CTTTCTACCT CCCCCGTCCG TATTTACCCA GAACCAACCC CATAGTCCAA CCTCAAAACT ACAATTTTCC GCCCCCCCCA TAACACCCAC CTCCCCCCTC CTCATATCCT CCAACTACTT CAAATTCCGA ACTCCTATGT CCCCCTACGT GCATCCTCCC AACATCTCTA GCCCCCCTCC CAGTACCTGC GACCTTCCCT CCTTTCAAAG AATACCATTG TACGCCTCAA AAACGCCCCC CGCATACCCC CCCCACATAT GCAATATCTT AATCTCGCCC CCGCTTCAAC GGGCGCCAAC GCGCCACCAA TTACGGCATA TACCCACTCA AATAATCACC CCTGCCCCCA GAAACCCACT TCACTATCAT TTTCTTCCGC AAAATTAAAC CCCCTTATCC CAAAATGTCC ACCATAAATA AGTCCACACA ACAAATCTTC TCTATCCACA CCTTTACGAA AAGACAGCAC ACGCAACTCT CCCCTTAAAC CCAATCCCAC TATCTACCCG ACAACTATAT TAACTTTCCC TTATGACATT TATCTCGAAA ACCCAGACTG AAAGTGAACT AGACCCAATA AATCCTCCTC CCAACCCCAA GTGCCTCTTT TACATCATAA CGTTCTTACA ACGACCCTCA CTTAACTTA
MtreE
GACCAACCCA AACACCGCCC CCTGATTACA ACCCCGGCCC GACACCACAC CTACCCTTCA CCCACCCCTT CCTCCTGACA CTTTCTACCT CCCCCGCTCG GATTTGCCCA AAATCAACCC CATAGTCCAT CCTCAAAACT ATAAATTCCT GCCTCTCCCA TAACAACCAC CTCCCCCCTC CCCGTACCCT CCAATTGCTT CAAATTCCAA ATTCTCATGC CCCCCCACGA GCACCCTCTC AACATCCCTA ACCCTCCTTC CAACGTCTAC AATCTTCCCT CCCCTTAACG CATACCATTT AACGCCCCAA AAACGGCCCC CACGTACCCC CCCCACATAT GTAATATCTT AATCCCGCCC CCGCTTCAAC GGGCGCCAAC GCGCCACCGA TCACGACATA TACCCACTCA AATAATCACC CCTACCCCCA GAAACCCATT TCACTATTAT TTTCTTCCGT AAAATTAAAC TCCCCTATCC CCAGATGTCC ACCGCAAATA AATCCACATA ACAAATCCTC TCCATCTTCA CCTTCACGAA AAGGTGGCAC ACACAACCCT CCCCTTAAAT CCAATCCCAC TATCTACCCG ACAACTATAT TGACTTCCCC TTATGATGCA TATCCCGAAA CCCCAGACTG AAAATGAACT GGATCCAATA AACCCTCTTC CCAGCCCCAA GTGCTTCTTT CACATCATAA CGTTCATACA GCACCACCCC CCTTACCTA
MtreG
GACCAACCCA AACACCGCCC CCTGATTACA ACCCCGGCCC GACACCACAC CTACCCTTCA CCCACCCCTT CCTCCTGACA CTTTCTACCT CCCCCGCTCG GATTTGCCCA AAATCAACCC CATAGTCCAT CCTCAAAACT ATAAATTCCT GCCTCTCCCA TAACAACCAC CTCCCCCCTC CCCGTACCCT CCAATTGCTT CAAATTCCAA ATTCTCATGC CCCCCCACGA GCACCCTCTC AACATCCCTA ACCCTCGTTC CAACGTCTAC AATCTTCCCT CCCCTTAACG CATACCATTT AACGCCCCAA AAACGGCCCC CACGTACCCC CCCCACATAT GTAATATCTT AATCCCGCCC CCGCTTCAAC GGGCGCCAAC GCGCCACCGA TCACGACATA TACCCACTCA AATAATCACC CCTACCCCCA GAAACCCATT TCACTATTAT TTTCTTCCGT AAAATTAAAC TCCCCTATCC CCAGATGTCC ACCGCAAATA AATCCACATA ACAAATCCTC TCCATCTTCA CCTTCACGAA AAGGTGGCAC ACACAACCCT CCCCTTAAAT CCAATCCCAC TATCTACCCG ACAACTATAT TGACTTCCCC TTATGATGCA TATCCCGAAA CCCCAGACTG AAAATGAACT GGATCCAATA AACCCTCTTC CCAGCCCCAA GTGCTTCTTT CACATCATAA CGTTCATACA GCACCACCCC CCTTACCTA
