# Supplementary material for: Rate variation and estimation of divergence times using strict and relaxed clocks
Source: BMC Evol Biol. 2011 Sep 26;11:271. doi: 10.1186/1471-2148-11-271 (PMC3205074; doi:10.1186/1471-2148-11-271)
Supplement: Additional file 2 — Primate-sucking Lice data. Sequences are in Phylip format. Partitions are in the order described in the manuscript. [file 1471-2148-11-271-S2.PHY]

10 694
Pedicin_b 
TGCAATGGCGAGTCCAAAAATTCTTCTTTTTCCGGTAATGAGAGTAGTCCCAGTGGCCGTTGGTTATACCTGGGATAAGGAATATAATAATCTTATTCCACTTTTTGTAAGTCTCTATCGTGGGTAACTTGCATATTTTGCTGGGGCACTCCTTTTTGCCGGTATATCGTGTATCAACGGAGAAGGTGGTGAATGATGAGATGTGGTGCCATAGGCGGGTCGTTAAGAAAAGGCAGGAGTATTAATTGGATATTGAGCTTTGTGTTTAGGGTAGTGTT--------ATTAACATTGTCTGACTGTTTGTGTAAGCATGCGGTTGTTTCAGCGAGGTTTTATCTCCATCGTTTTTTACCTGTTAGTAATGGAAGAGTAGTGCCTGCATTTGGAGAAATTAGACGGGCATGATGTGGTTGGACACTCTTTGCTACCTGATGAGGGCCTTCCGAGATACTGTGCCTGAGTTTCTTTTAGTTGAAGGAGTTGGTCGTTCGTTAGCGATAGGACAGACGCACCGNNNNNNNNNNNNNNNNNNNNNNNNNNNNNNNNNNNNNNNNNNNNNNNNNNNNNNNNNNNNNNNNNNNNNNNNNNNNNNNNNNNNNNNNNNNNNNNNNNNNNNNNNNNNNNNNNNNNNNNNNNNNNNNNNNNNNNNNNNNNNNNNNNNNNNNNNNNNNNNNNNNNNNNNNNNNNNN
Pedicul_20
TGCTATGTCGAGTCCAAAAATTCCACTGATCAAATTGCGGGGAGTAGTCCCATCGGCCTGTGGTGATACCTGGGATATGTGATAAAATAATCCTTGTGCCCTTTTAGTGAGTTTTCTCCGTGGGAAACTAGCATATTTTGCTGGGGCGTTCCTTTTTGCCGGTACACCGTGCATCAGGGTTGAAGGTGTTGAATGATGAGGTGTGGTGCCATAGGTGGGACGTTAAGAAAAGACAGGAGTATTGATTGCATAAAAATTTTTGTATCTAAGGTAGAGCTATTGGGTCCGTTATGTAGCTCGTCTGGTAATTTA-GATAGTGGAAGTTACATCGAGGTTTTACGTGCATCGTTTGTTACATGTTTGATACCCAAGGGTAGTGCCTGCATTTGGAGAAACTAGACAGGAGTGATGTGGTTGACCATGCTTACCTCTCTGTTGTGAGCAACCCCCGTAACTGTGTGAGAGTTTCTTTCAGATGGTGTTTTTGTATATTCGTTAGCGATGGTACAAACCCACCGGATCGACAAGGAGGTCTGACATAGTGGATTTTTTTGCTTCTTACGGTTGCCTCCGGGACGGGTGGCCTATATTCTAGGTAATGCTGCTAAAATTACAGTTAATATGCGTCATCGGGTAAATTAAGGAATGTGTTCAAGTCGGCGTGGGGTAAAAAACCTTACTAAACCTGCGCGG
Pedicul_23
TACTATGTCGAGTCCAAAAATTCCACTGATCAAATTGCGGGGAGTAGTCCCATTGGCCTGTGGTGATACCTGGGATATGTGATAAAATAATCATTGTGCCCTTTTAGTGAGTTCTCTCCGTGGGAAACTAGCATATTTTGCTGGGGCGTTCCTTTTTGCCGGTACACCGTGCATCAGGGTTGAAGGTGTTGAATGATGAGGCGTGGTGCCATAGGTGGGACGTTAAGAAAAGACAGGAGTATTGATTGCATAAAAATTTTTGTATCTAAGGTAGAGCT--------TTCTACATAGCTCGTCTGGTAATTTA-GATAGTGGAAGTTACATCGAGGTTTTACGTGCATCGTTTGTTACATGTTTGATACTCAAGGGTAGTGCCTGCATTTGGAGAAACTAGACAGGGGTGATGTGGTTGACCATGCTTACCTCTCTATTGTGAGCAACCCCCGTAACTGTGCGAGAGTTTCTTTCAGATGGTGTTTTTGTGTATTCGTTAGCGATGGTACAAACCCACCGGATCGACAAGGAAGTCTGACATAGTGGATTTTTTTGCTTCTTACGGTGGCCTCCGGAACGGGTGGCCTATATTCTAGGTGATGCTGCTAAAATTACAGTCAATGTGCGTTATCGAGTAAATTAAGGAATGTGTTTAAGTCGGCGTGGGGTAAAAAGCCTTACTAAACCTGCGCGG
Pedicul_25
--CTATGTCGAGTCCAAAAATTCCACTGATCAAATTGCGGGGAGTAGTCCCATTGGCCTGTGGTGATACCTGGGATATGTGATAAAATAATCATTGTGCCCTTTTAGTGAGTTCTCTCCGTGGGAAACTAGCATATTTTGCTGGGGCGTTCCTTTTTGCCGGTACACCGTGCATCAGGGTTGAAGGTGTTGAATGATGAGGCGTGGTGCCATAGGTGGGACGTTAAGAAAAGACAGGAGTATTGATTGCATAAAAATTTTTGTATCTAAGGTAGAGCTATTGGGTCTTCTACATAGCTCGTCTGGTAATTTA-GATAGTGGAAGTTACATCGAGGTTTTACGTGCATCGTTTGTTACATGTTTGATACTCAAGGGTAGTGCCTGCATTTGGAGAAACTAGACAGGGGTGATGTGGTTGACCATGCTTACCTCTCTATTGTGAGCAACCCCCGTAACTGTGCGAGAGTTTCTTTCAGATGGTGTTTTTGTGTATTCGTTAGCGATGGTACAAACCCACCGGATCGACAAGGAAGTCTGACATAGTGGATTTTTTTGCTTCTTACGGTGGCCTCCGGAACGGGTGGCCTATATTCTAGGTGATGCTGCTAAAATTACAGTCAATGTGCGTTATCGAGTAAATTAAGGAATGTGTTTAAGTCGGCGTGTGGTAAAAAGCCTT---------------
Ped_h_c_3 
---TATGTCGAGTCCAAAAATTCCACTGATCAAATTGCGGGGAGTAGTCCCATCGGCCTGTGGTGATACCTGGGATATGTGATAAAATAATCCTTGTGCCCTTTTAGTGAGTTTTCTCCGTGGGAAACTAGCATATTTTGCTGGGGCGTTCCTTTTTGCCGGTACACCGTGCATCAGGGTTGAAGGTGTTGAATGATGAGGTGTGGTGCCATAGGTGGGACGTTAAGAAAAGACAGGAGTATTGATTGCATAAAAATTTTTGTATCTAAGGTAGAGCTAT------TTCTACATAGCTCGTCTGGTAATTTA-GATAGTGGAAGTTACATCGAGGTTTTACGTGCATCGTTTGTTACATGTTTGATACCCAAGGGTAGTGCCTGCATTTGGAGAAACTAGACAGGAGTGATGTGGTTGACCATGCTTACCTCTCTGTTGTGAGCAACCCCCGTAACTGTGTGAGAGTTTCTTTCAGATGGTGTTTTTGTATATTCGTTAGCGATGGTACAAACCCACCGGATCGACAAGGAGGTCTGACATAGTGGATTTTTTTGCTTCTTACGGTTGCCTCCGGGACGGGTGGCCTATATTCTAGGTAATGCTGCTAAAATTACAGTTAATATGCGTCATCGGGTAAATTAAGGAATGTGTTCAAGTCGGCGTGGGGTAAAAAACCTTACTAAACCTGCGCGG
Ped_h_h_1 
---------------AAAAATTCCACTGATCAAATTGCGGGGAGTAGTCCCATCGGCCTGTGGTGATACCTGGGATATGTGATAAAATAATCCTTGTGCCCTTTTAGTGAGTTTTCTCCGTGGGAAACTAGCATATTTTGCTGGGGCGTTCCTTTTTGCCGGTACACCGTGCATCAGGGTTGAAGGTGTTGAATGATGAGGTGTGGTGCCATAGGTGGGACGTTAAGAAAAGACAGGAGTATTGATTGCATAAAAATTTTTGTATCTAAGGTAGAGCTATT--------------GCTCGTCTGGTAATTTA-GATAGTGGAAGTTACATCGAGGTTTTACGTGCATCGTTTGTTACATGTTTGATACCCAAGGGTAGTGCCTGCATTTGGAGAAACTAGACAGGAGTGATGTGGTTGACCATGCCTACCTCTCTGTTGTGAGCAACCCCCGTAACTGTGTGAGAGTTTCTTTCAGATGGTGTTTTTGTATATTCGTTAGCGATGGTACAAACCCACCGGATCGACAAGGAGGTCTGACATAGTGGATTTTTTTGCTTCTTACGGTTGCCTCCGGGACGGGTGGCCTATATTCTAGGTAATGCTGCTAAAATTACAGTTAATATGCGTCATCGGGTAAATTAAGGAATGTGTTCAAGTCGGCGTGGGGTAAAAAACCTTACTAAACCTGCGCGG
Ped_h_h_3 
TGCTATGTCGAGTCCAAAAATTCCACTGATCAAATTGCGGGGAGTAGTCCCATCGGCCTGTGGTGATACCTGGGATATGTGATAAAATAATCCTTGTGCCCTTTTAGTGAGTTTTCTCCGTGGGAAACTAGCATATTTTGCTGGGGCGTTCCTTTTTGCCGGTACACCGTGCATCAGGGTTGAAGGTGTTGAATGATGAGGTGTGGTGCCATAGGTGGGACGTTAAGAAAAGACAGGAGTATTGATTGCATAAAAATTTTTGTATCTAAGGTAGAGCTATTGGGTCTTCTACATAGCTCGTCTGGTAATTTA-GATAGTGGAAGTTACATCGAGGTTTTACGTGCATCGTTTGTTACATGTTTGATACCCAAGGGTAGTGCCTGCATTTGGAGAAACTAGACAGGAGTGATGTGGTTGACCATGCCTACCTCTCTGTTGTGAGCAACCCCCGTAACTGTGTGAGAGTTTCTTTCAGATGGTGTTTTTGTATATTCGTTAGCGATGGTACAAACCCACCGGATCGACAAGGAGGTCTGACATAGTGGATTTTTTTGCTTCTTACGGTTGCCTCCGGGACGGGTGGCCTATATTCTAGGTAATGCAGCTAAAATTACAGTTAATATGCGTCATCGGGTAAATTAAGGAATGTGTTCAAGTCGGCGTGGGGTAAAAAACCTTACTAAACCTGCGCGG
Pedic_scha
---TACGTCGAGTCCAAAAATTCTTCTGGTTAAATTACGGGGAGTAGTCCCATTGGCCTTTGGTGATACCCGGGATATGTGATAAAATAATCTTTGTGCTCTTTTAGTGAGTTCCCTCCGTGGGAAACTAGCATATTTTGCTGGGGCGTTCCTTTTTGCCGGTACACCGTGTATCAGGGTTGAAGGTGTTGAATGATGAGGTGTGGTGCCATAGGTGGGACGTTAAGAAAAGACAGGAGTATTGACTGCATAAAAACTTTTGTATCTATGGTAGGGCTATTGGATC------------------------------------------------------------------------------------------------TGCATTTGGAGAAACCAGCCTGGAGTGGTGTGGTTGACCATGCCTACCTACCTACGATGAACAATTCCGGTAACTGTGTAAGAATTTCTTTCAGATGGTGTTTTTTGATAATCGTTAGCGATAGTACAGACCCACCGTATCGACAAGGAAGTCTGAAATAATGGATTTTTTTGCTTCTCACGTTAGCCTCCTGGGAGGATGACCTATACTCTAGGGAATGCTGCCAAACTTACAGCAAAAACGCGTCATCTGGTATAATTAGGAATGTATTAAAGTCGACGTGGGTTATAAATCCATACTAAACCTGTGATT
Pthir_gori
TGCTTTGGCGAGTCCAAAAATTCAACTGATTAGATGGCGGAGAGTAGTCCCATCGGCCTTTGGTAATACCTGGGATATGTGATAAAATAATCTACAATCCCTTTTTGTGAGTTCTCTTCGCGGGAAACCCGCATATTTTGCCGGGGCACTCCCTTTTGCCGGTATACCGTGCATCAGGGTAGAAGGTGTTGAATGAGTAGGTGTGGTGCCATAGGTGGGACGTTAAGAAAAGACAGGAGTATTGATTGCACCTAGATCTTTGTATTTAGGGCAGAATTATTGGGCCNNNNNNNNNNNNNNNNNNNNNNNNNNNNNNNNNNNNNNNNNNNNNNNNNNNNNNNNNNNNNNNNNNNNNNNNNNNNNNNNNNNNNNNNNNNNNNNNNNNNNNNNNNNNNNNNNNNNNNNNNNNNNNNNNNNNNNNNNNNNNNNNNNNNNNNNNNNNNNNNNNNNNNNNNNNNNNNNNNNNNNNNNNNNNNNNNNNNNNNNNNNNNNNNNNNNNNNNNNNNNNNNNNNNNNNNNTATCGACAAGGACGACTGAATTAGTGGATTTTTTTGCTTCGCACGAGTGACTCCGGCATGGCTGGCCTATTTCTTAGGAGATTCTGACCGGACATTCGCATACGTGGGTAGTCGTGTAGAATAATGAGTGTATTCAAGTCGTCGAGGGATATGAGACCGAGCTATACCAGTGCTG
Pthir_pubi
TGCTTTGGCGAGTCCAAAAATTCAACTGGCTAGATAACGGAGAGTAATCCCATTGGCCTTTGGTAATACCTGGGATATGTGATAAAATAATCTATAATCTCTTTTTGTAAGTTCCCTTCGCGGGAAACCTGCATATTTTGCCGGGGCGCTCCCTTTTGCCGGTATATCGTGTATCAGGGTAGAAGGTGTTGAATGAGTAGGCGTGGTGCCATAGGCGGGACGTTAAGAAAAGACAGGAGTATTGACTGCACCTAGATCTTCGTATTTAGGGCAGAACTATTGGGCCTTTGGCGTAGTTTTACTGGTTTTTGA-GCTAGTGGTGGTTGCATCGAGGTTTTACGTTCATCACTTGTTTCACGTGTGACATTCAAGATTTGTGCCTGCATTTGGAGAAACTAGCCTGGTGTGATATGGTTGGTCACGCTTATCTACAAGTCTTGATCAATCCGAGTAACTGTGCCTGAGTTTCTTACAGTCGGTGGAAATTTCACTTCGCTAGCGATAGGACTGACCCACCGTATCGACAAGGACGACTGAATTAATGGATTTTTTTGCTTCGCACGGATGGCTCCGGCGTAGCCGGCCTATTTCTTAGGAGATTCTGACCGGGCATTCGTAAACGCGAGTTGTCTCGTACAATAATGAGTGTATTCAAGTCGTCGAGGGGTATGAAGCTGAGCTATACCAGTGCTG
10 694
Pedicin_b 
TTCTTTGCCATCTCGTAATGTGTTTCCTGTTTTGGCCGTGTGCGGCTACCTGGTACACGTCTATCTTGTATCGCGCTTGCTATCGCTTATGCCCTCTAGTCTTGGCTTTCCTTTTTGTCTTGTGTCTTTTAGATAGCTTACTGGGACTTAAATTGTTGACATATTTTCGTGTTCATTTAAGGACATTGTTGTTACTCCTGTTGTTTGCAATTCTGTATACGCATCGCCTTTCTCCGTATTGGTGCTTGGATAACTCTTGCTGTTTTTCTGGTCGTTTC--------TTTTTATTCGTTTCCAAACCTATCTGGTTCTAGATCGGGTTGGTACAGCCGTTTTTATATTGGTGTCCTGACTTGTCGTTTATTGTCCCTTGATTCGGATCTGGCCTTCATTGCTCTTGACTTTGTGGGTCTCACCTTGTTCTATTTCTTTTTTTTCATTTTATAGGCACTGTACACGATATACATTTAATTGTTTTTTTTCATTTTCCATTTACAATCACACTTCCTATACANNNNNNNNNNNNNNNNNNNNNNNNNNNNNNNNNNNNNNNNNNNNNNNNNNNNNNNNNNNNNNNNNNNNNNNNNNNNNNNNNNNNNNNNNNNNNNNNNNNNNNNNNNNNNNNNNNNNNNNNNNNNNNNNNNNNNNNNNNNNNNNNNNNNNNNNNNNNNNNNNNNNNNNNNNNNNNN
Pedicul_20
TTCCTTGCCATCTCGTAATGAGTTCCCGTTTTGGCTTAGGTGCGGCTACCTGCTAGACCTCTATCTTGTATCGTGCTTGCTATTGCTTATGCAATGTTGTCTTGGGTTTCCTTTTTCTCTTCGCTCTTTTAGATAGCTTACTGGGACTTAAATTGTTGACATATTTTCGTGTTCATTTAGGGAAATTGCTGTTACTCCTGCTGTTTGCAATTCTGTATAGGCATCGCCTCTCTCCGTATTGGTGCTTGCATAGGTGTTGCTGTTTTTCTGGTCGTTTCACCTATCTTTCTACATGGTTTCCAAACCCACTGG-TTTTATATAGGGTTGGTACAGCCTTTTTTATATGGGTGTGGTCAAATGTCGTCTTTTTTCCCTTGATTCGGATCTGGCCTTCATTGCTCTTGGATTTGTGGGTCTGACCTAGTTCTATTTCTTTTGTTTCATTTTAAAGCGACTGTATAGAATATACATATAATTGGTTGTTTTTTTGTACCATTTACAATTACACTTCCCATACACCTAGAACTATTCGTGTGTTTTTCCATTTTTCTTACTTTTCTGCATCTGTTACCTGTGCTGTTGTCTTACTTTTCGGTCTCGCAAATTGAATCCGTTGTTTCTTTGTTTTTTACTAAACGCTCTCAGGTGCTTTTTCGTAGCATGTGTTTTCTGCTGTATAAAAAAAATGTATCC
Pedicul_23
TTCCTTGCCATCTCGTAATGAGTTCCCGTTTTGGCTTAGGTGCGGCTACCTGCTAGACCTCTATCTTGTATCGTGCTTGCTATTGCTTATGCAATGTTGTCTTGGGTTTCCTTTTTCTCTTCGCTCTTTTAGATAGCTTACTGGGACTTAAATTGTTGACATATTTTCGTGTTCATTTAGGGAAATTGCTGTTACTCCTGCTGTTTGCAATTCTGTATAGGCATCGCCTCTCTCCGTATTGGTGCTTGCATAGGTGTTGCTGTTTTTCTGGTCGTTTC--------TTTCTATTGGTTTCCAAACCCACTGG-TTTTATATAGGGTTGGTACAGCCTTTTTTATATGGGTGTGGTCAAATGTCGTCTTTTTTCCCTTGATTCGGATCTGGCCTTCATTGCTCTTGGATTTGTGGGTCTGACCTAGTTCTATTTCTTTTGTTTCATTTTAAAGCGACTGTATAGAATATACATATAATTGTTTGTTTTTTTGTACCATTTACAATTACACTTCCCATACACCTAGAACTATTCGTGTGTTTTTCCATTTTTCTTACTTTTCTGCATCTGTTACCCGTACTGTTGTCTTACTTTTCGGTCTCGCAAATTGAATCCGTTGTTTCTCTGTTTTTTACTAAACGCTCTCAGGTGCTTTTTCGTAGCATGTGTTTTTTGCTGTATAAAAAAAATGTATCC
Pedicul_25
-TCCTTGCCATCTCGTAATGAGTTCCCGTTTTGGCTTAGGTGCGGCTACCTGCTAGACCTCTATCTTGTATCGTGCTTGCTATTGCTTATGCAATGTTGTCTTGGGTTTCCTTTTTCTCTTCGCTCTTTTAGATAGCTTACTGGGACTTAAATTGTTGACATATTTTCGTGTTCATTTAGGGAAATTGCTGTTACTCCTGCTGTTTGCAATTCTGTATAGGCATCGCCTCTCTCCGTATTGGTGCTTGCATAGGTGTTGCTGTTTTTCTGGTCGTTTCACCTATCTTTTCTATTGGTTTCCAAACCCACTGG-TTTTATATAGGGTTGGTACAGCCTTTTTTATATGGGTGTGGTCAAATGTCGTCTTTTTTCCCTTGATTCGGATCTGGCCTTCATTGCTCTTGGATTTGTGGGTCTGACCTAGTTCTATTTCTTTTGTTTCATTTTAAAGCGACTGTATAGAATATACATATAATTGTTTGTTTTTTTGTACCATTTACAATTACACTTCCCATACACCTAGAACTATTCGTGTGTTTTTCCATTTTTCTTACTTTTCTGCATCTGTTACCCGTACTGTTGTCTTACTTTTCGGTCTCGCAAATTGAATCCGTTGTTTCTCTGTTTTTTACTAAACGCTCTCAGGTGCTTTTTCGTAGCATGTGTTTTTTGCTGTAT---------------
Ped_h_c_3 
---CTTGCCATCTCGTAATGAGTTCCCGTTTTGGCTTAGGTGCGGCTACCTGCTAGACCTCTATCTTGTATCGTGCTTGCTATTGCTTATGCAATGTTGTCTTGGGTTTCCTTTTTCTCTTCGCTCTTTTAGATAGCTTACTGGGACTTAAATTGTTGACATATTTTCGTGTTCATTTAGGGAAATTGCTGTTACTCCTGCTGTTTGCAATTCTGTATAGGCATCGCCTCTCTCCGTATTGGTGCTTGCATAGGTGTTGCTGTTTTTCTGGTCGTTTCA-------TTTCTATTGGTTTCCAAACCCACTGG-TTTTATATAGGGTTGGTACAGCCTTTTTTATATGGGTGTGGTCAAATGTCGTCTTTTTTCCCTTGATTCGGATCTGGCCTTCATTGCTCTTGGATTTGTGGGTCTGACCTAGTTCTATTTCTTTTGTTTCATTTTAAAGCGACTGTATAGAATATACATATAATTGGTTGTTTTTTTGTACCATTTACAATTACACTTCCCATACACCTAGAACTATTCGTGTGTTTTTCCATTTTTCTTACTTTTCTGCATCTGTTACCTGTGCTGTTGTCTTACTTTTCGGTCTCGCAAATTGAATCCGTTGTTTCTTTGTTTTTTACTAAACGCTCTCAGGTGCTTTTTCGTAGCATGTGTTTTCTGCTGTATAAAAAAAATGTATCC
Ped_h_h_1 
--------------GTAATGAGTTCCCGTTTTGGCTTAGGTGCGGCTACCTGCTAGACCTCTATCTTGTATCGTGCTTGCTATTGCTTATGCAATGTTGTCTTGGGTTTCCTTTTTCTCTTCGCTCTTTTAGATAGCTTACTGGGACTTAAATTGTTGACATATTTTCGTGTTCATTTAGGGAAATTGCTGTTACTCCTGCTGTTTGCAATTCTGTATAGGCATCGCCTCTCTCCGTATTGGTGCTTGCATAGGTGTTGCTGTTTTTCTGGTCGTTTCACC-------------GGTTTCCAAACCCACTGG-TTTTATATAGGGTTGGTACAGCCTTTTTTATATGGGTGTGGTCAAATGTCGTCTTTTTTCCCTTGATTCGGATCTGGCCTTCATTGCTCTTGGATTTGTGGGTCTGACCTAGTTCTATTTCTTTTGTTTCATTTTAAAGCGACTGTATAGAATATACATATAATTGGTTGTTTTTTTGTACCATTTACAATTACACTTCCCATACACCTAGAACTATTCGTGTGTTTTTCCATTTTTCTTACTTTTCTGCATCTGTTACCTGTGCTGTTGTCTTACTTTTCGGTCTCGCAAATTGAATCCGTTGTTTCTTTGTTTTTTACTAAACGCTCTCAGGTGCTTTTTCGTAGCATGTGTTTTCTGCTGTATAAAAAAAATGTATCC
Ped_h_h_3 
TTCCTTGCCATCTCGTAATGAGTTCCCGTTTTGGCTTAGGTGCGGCTACCTGCTAGACCTCTATCTTGTATCGTGCTTGCTATTGCTTATGCAATGTTGTCTTGGGTTTCCTTTTTCTCTTCGCTCTTTTAGATAGCTTACTGGGACTTAAATTGTTGACATATTTTCGTGTTCATTTAGGGAAATTGCTGTTACTCCTGCTGTTTGCAATTCTGTATAGGCATCGCCTCTCTCCGTATTGGTGCTTGCATAGGTGTTGCTGTTTTTCTGGTCGTTTCACCTATCTTTTCTATTGGTTTCCAAACCCACTGG-TTTTATATAGGGTTGGTACAGCCTTTTTTATATGGGTGTGGTCAAATGTCGTCTTTTTTCCCTTGATTCGGATCTGGCCTTCATTGCTCTTGGATTTGTGGGTCTGACCTAGTTCTATTTCTTTTGTTTCATTTTAAAGCGACTGTATAGAATATACATATAATTGGTTGTTTTTTTGTACCATTTACAATTACACTTCCCATACACCTAGAACTATTCGTGTGTTTTTCCATTTTTCTTACTTTTCTGCATCTGTTACCTGTGCTGTTGTCTTACTTTTCGGTCTCGCAAATTGAATCCGTTGTTTCTTTGTTTTTTACTAAACGCTCTCAGGTGCTTTTTCGTAGCATGTGTTTTCTGCTGTATAAAAAAAATGTATCC
Pedic_scha
---CTTGCCATCTCGTAATGAGTTCCCGTTTTGGCTTAGGTGCGGCTACCTGCTAGACCTCTATCTTGTATCGTGCTTGCTATTGCTTATGCCATGTTGTCTTGGGTTTCCTTTTTCTCTTCGCTCTTTTAGATAGCTTACTGGGACTTAAATTGTTGACATATTTTCGTGTTCATTTAGGGAAATTGCTGTTACTCCTGCTGTTTGCAATTCTGTATAGGCATCGCCTCTCTCCGTATTGGTGCTTGCATAGGTGTTGCTGTTTTTCTGGTCGTTTCACCTATCT------------------------------------------------------------------------------------------------GGATCTGGCCTTCATTGCTCTTGGATTTGTGGGTCTGACCTAGTTCTATTTCTTTCTTTTTATTTTAAAGCGACTGTATAGAATATACATATAATTGCTTGTTCTCTTGTGCCATTTACAATTAGACTTCCCATACACCTAGAACTATTAGTGTGTTTTTTCATTTTTCTTAGTTTTCTGCACCTGTTACCGGTAGTGCTGTCTTACTTTTCGGTCTCGCAAATTGAATCCGTAGTTTCTCTGTTTTTTAAAAAACGCTCTCAGGTGCCTTTTCGTAGTATGTGTTTTTTGCTGTCTGATGAAAATGTATCC
Pthir_gori
TTCTTTGCAATCTCGTAATGAGTTTCCGTTTTCGCTTAGGCGCGGCTACCTGCTTGACCTCTATCTTGTATCGTGCTTGCTATTGCTTATGCCGTATTGTCTTGGCTTTCCTTTTTCTCTTCGCTCTTTTAGATAGCTTACTGGGACTTAAATTGTTGACATATTTTCGTGTTCATTTATGGAAATTGCTGTTACTTCTGTTGTTTGCAATTCTGTATAGGCATCGCCTCTCTCCGTATTGGTGCTTGCATATGTGTAGCTGTTTTTCTGGTCGTTTCACCTATTTNNNNNNNNNNNNNNNNNNNNNNNNNNNNNNNNNNNNNNNNNNNNNNNNNNNNNNNNNNNNNNNNNNNNNNNNNNNNNNNNNNNNNNNNNNNNNNNNNNNNNNNNNNNNNNNNNNNNNNNNNNNNNNNNNNNNNNNNNNNNNNNNNNNNNNNNNNNNNNNNNNNNNNNNNNNNNNNNNNNNNNNNNNNNNNNNNNNNNNNNNNNNNNNNNNNNNNNNNNNNNNNNNNNNNNNNNCCTAGAACTATAGGTGTGTTTTTTCATTTTTCTTAGTTTTCTACATCTGGGTCCTGTCCTGTTGTCTTACTTTTCGGTGTCGCAAATTGGAACACTTGTTTCTCTGCTTTTTACTAAGTGGTGTCAGCAGCTTATTCGTAGTATTTGTTTTCTTCTGTCAGATGCAAATGTATCC
Pthir_pubi
TTCTTTGCCATCTCGTAATGAGTTTCCGTTTTCGCTTAGGCGCGGCTACCTGCTAGACCTCTATCTTGTATCGTGCTTGCTATTGCTTATGCCGTATAGTCTTGGCTTTCCTTTTTCTCTTCGCTCTTTTAGATAGCTTACTGGGACTTAAATTGTTGACATATTTTCGTGTTCATTTATGGAAATTGCTGTTACTTCTGTTGTTTGCAATTCTGTATAGGCATCGCCTCTCTCCGTATTGGTGCTTGCATATGTGTAGCTGTTTTTCTGGTCGTTTCACCTATTTGTTTTATTCGTTTCCAAACCTCCTAG-TTTTATACTAGGTTGGTACAGCCGTTTTCATATGGGTGTGGTCAATTGTCGTTTTTTTTCTCTTGATTCGGATCTGGCCTTCATTGCTCTTGCATTCGTGGGTCTGCCCTAGTTGTATTTGTTTTGTTTTATCTTAAAGCGACTGTATACAATATACATTTAATTGGTTCTCTATCTGTACCATTTACAATTACACTTCCCATACACCTAGAACTATAGGTGTGTTTTTTCATTTTTCTTAGTTTTCTACATCTGGGTCCTGTCCTATTGTCTTACTTTTCGGTGTCGCAAATTGGATCACTTGTCTCTCTGCTTTCTAATAAATGGTGTCAGCAGCTTATTCGTAGTATTTGTTTTTTTCTGTCAGATACGAACGTATCC
10 694
Pedicin_b 
ATATAAATATGTTGGACTGTTATATTATTAGTTATAAATATTTAAATTTTAATATCTACGATTTATTTTTAAAAGGTGGTTTTTTATTCGATGTTACTAGTATCGATATTTTTATGAGATGTTGAAATAATATTTTTTTTTATTATATTTGTATATTTTAATTTGTAAATTATATATATGTAATATTGTAGATTTGGATCTAATTGGTTCGTAATTTTTTGTTTTATGATTCTCATAAATAGAATATAAGGTTAAATGAAATTATATCTTAATTAGA---------ATGATATTTGTAATTTTATTAAGTTGGTAAACTTTTAGGGCAATCTTGTCATTTGATACTTTAGGTGTTTGTTTGGAATATTCGAAAATTGCTTTGGTAGTTGTAAATATAAATTTTTGATAGTATATATTTATAATAATTTCCTTTATATTTGGATTTATCTCCAGCTTAAATTGTAAGTTTATTTAATAGTGGTAATATTAAGTAATTATATTTTTTAATGATTTTTTAAANNNNNNNNNNNNNNNNNNNNNNNNNNNNNNNNNNNNNNNNNNNNNNNNNNNNNNNNNNNNNNNNNNNNNNNNNNNNNNNNNNNNNNNNNNNNNNNNNNNNNNNNNNNNNNNNNNNNNNNNNNNNNNNNNNNNNNNNNNNNNNNNNNNNNNNNNNNNNNNNNNNNNNNNNNNNNNN
Pedicul_20
ATTAAAGTATAATTTATTGTTATCACTGTGTTTCATTATTGTTCGTTTCTTGTAACATTTATTATTATTTAAAGTGTAGAATTTATTTCAGTATTCATAGTATCGAGGAACTAAAGATATATATTAGCAACTTCTCATTTTAGTTTTTACATATATTATTATTTTTTTATTTCTTGGATTTAGAATTGAAAGTCAACTTGTATTATAACCGTATAATGTAGTTTTCTTAATATAGAGACTGAACTGTCAAAAGATCGAATAATTCTTATATAACTTTTCACATTAATTTCTATAATTTGTTTTGTTTTGTAT-TTATTTTATAGGGTTTTTTCCTTTCCTTCCTTTGTTAATTTTAAATTATAATTTTTTAAAATTGGTTTTATAATTAAGTATTTTATTTTTTAATGTTAGAAGTATATTTAGGGTTTCTTAGTCAGGTTATCTTCCCACTTATTAAGTGTTTATTTTTCTTAATTAATTGTATATTGTCTTGGCCCACGTTTTAACGATATACCAAGTTTGTATAAAATTAGTAAGTGTTTAGAGTCTGTTTTGTTTTAGTCGAGATTCTTGTTCTACTAATTTATTTAACTCTGTTTATTTGTAGATTTTGTCCAACTATATAGTAATGTTATAACTTTGTTATTCAGTTAACCCCAATTTGATGTTATACTGTCATCTTTTTCAGTGATA
Pedicul_23
ATTAAAGTATAGTTTATTACTATTTCTTTATTTCATTACTGTTCGTTTTTTGCAATGTTTATTATTATTTAAAGTGTAAAATTTATTCCAATATTTAAGGTATCGGGGAACTAAAGATATATATTAGCAACTCCTCGTTCTAGTCCTTACATATATTGTTGTTTTTTTGTTTTTTAGATTTAGAATTGGAAATTGATTTGTACTATAACTGTACGATTTAATTCTTTTAATACAGAGATTGAATTATTAAAGGATTGAGTAATTCTTATATAATTTT---------GTTATGTAACTTATTTTGTTTTGTAT-ATATTTTATAAAGTTTTTTTCTTTCTTTTCTTTGTCAATTTTGAATTATAATTTTTTGAAATTGGTTATATAGTTAGGTATTTTATTTTTTAATGTTAGAAGTATATTTAGAGTCTCTTAGTCGGATTATCTTTTTACCTATTGGGGGTTTGTTTTTTTTAATTAATTGTGTATTGCCTTGGCCTGCGTTTTAACTATGTACTGAGTTTATATAAAATTAGTAAGTGTTTAGAGTCTATTTTGTTTTAATTGAGATTCTGGTTCTATTAATTTATTTAACTTCGTCTATTCGTAAATTTTGTCCAACTAAATAGTAGTGTTGTAACCTTATTACTTAACTAATCCCAATTCGGTGTTATATTGTTATCTTTTTTAGTAATA
Pedicul_25
-TTAAAGTATAGTTTATTACTATTTCTTTATTTCATTACTGTTCGTTTTTTGCAATGTTTATTATTATTTAAAGTGTAAAATTTATTCCAATATTTAAGGTATCGGGGAACTAAAGATATATATTAGAAACTCCTCGTTCTAGTCCTTACATATATTGTTGTTTTTTTGTTTTTTAGATTTAGAATTGGAAATTGATTTGTACTATAACTGTACGATTTAATTCTTTTAATACAGAGATTGAATTATCAAAGGATTGAGTAATTCTTATATAATTTTTTACATTAAGTTATGTAACTTATTTTGTTTTGTAT-ATATTTTATAAAGTTTTTTTCTTTCTTTTCTTTGTCAATTTTGAATTATAATTTTTTGAAATTGGTTATATAGTTAGGTATTTTATTTTTTAATGTTAGAAGTATATTTAGAGTCTCTTAGTCAGATTATCTTTTTACCTATTGGGGGTTTGTTTTTTTTAATTAATTGTGTATTGCCTTAGCCTGCGTTTTAACTATGTACTGAGTTTATATAAAATTAGTAAGTGTTTAGAGTCTATTTTGTTTTAATTGAGATTCTGGTTCTATTAATTTATTTAACTTCGTCTATTCGTAAATTTTGTCCAACTAAATAGTAGTGTTGTAACCTTATTACTTAACTAATCCCAATTCGGTGTTGTATTGTT----------------
Ped_h_c_3 
--TAAAGTATAATTTATTGTTATCACTGTGTTTCATTATTGTTCGTTCCTTGTAACATTTATTATTATTTAAAGTGTAGAATTTATTTCAGTATTCATAGTATCGAGGAACTAAAGATATATATTAGCAACTTCTCATTTTAGTTTTTACATATATTATTATTTTTTTATTTCTTGGATTTAGAATTGAAAGTCAACTTGTATTATAACCGTATAATGTAGTTTTCTTAATATAGAGACTGAACTGTCAAAAGATCGAATAATTCTTATATAACTTTTC-------GTTATGTAATTTGTTTTGTTTTGTAT-TTATTTTATAGGGTTTTTTCCTTTCCTTCCTTTGTTAATTTTAAATTATAATTTTTTAAAATTGGTTTTATAATTAAGTATTTTATTTTTTAATGTTAGAAGTATATTTAGGGTTTCTTAGTCAGGTTATCTTCCCACTTATTAAGTGTTTATTTTTCTTAATTAATTGTATATTGTCTTGGCCCACGTTTTAACGATATACCAAGTTTGTATAAAATTAGTAAGTGTTTAGAGTCTGTTTTGTTTTAGTCGAGATTCTTGTTCTACTAATTTATTTAACTCTGTTTATTTGTAGATTTTGTCCAACTATATAGTAATGTTATAACTTTGTTATTCAGTTAACCCCAATTTGATGTTATACTGTCATCTTTTTCAGTGATA
Ped_h_h_1 
--------------TATTGTTATCACTGTGTTTCATTATTGTTCGTTTCTTGTAACATTTATTATTATTTAAAGTGTAAAATTTATTTCAGTATTCATAGTATCGAGGAACTAAAGATATATATTAGCAACTTCTCATTTTAGTTTTTACATATATTATTATTTTTTTATTTCTTGGATTTAGAATTGAAAGTCAACTTGTATTATAATCGTATAATGTAGTTTTCTTAATATAGAGACTGAACTGTCAAAAGATCGAATAATTCTTATATAACTTTTCAC-------------ATTTGTTTTGTTTTGTAT-TTATTTTATAGGGTTTTTTCCTTTCCTTCCTTTGTTAATTTTAAATTATAATTTTTTAAAATTGGTTTTATAATTAAGTATTTTATTTTTTAATGTTAGAAGTATATTTAGGGTTTCTTAGTCAGATTATCTTCCCACTTATTAAGTGTTTATTTTTCTTAATTAATTGTATATTGTCTTGGCCCGCGTTTTAACAATATACTAAGTTTGTATAAAATTAGTAAGTGTTTAGAGTCTGTTTTGTTTTAGTCGAGATTCTTGTTCTACTAATTTATTTAACTCTGTTTATTTGTAGATTTTGTCCAACTATATAGTAATGTTATAACTTTGTTATTCAGTTAACCCCAATTTGATGTTATACTGTCATCTTTTTCAGTGATA
Ped_h_h_3 
ATTAAAGTATAATTTATTGTTATCACTGTGTTTCATTATTGTTCGTTTCTTGTAACATTTATTATTATTTAAAGTGTAAAATTTATTTCAGTATTCATAGTATCGAGGAACTAAAGATATATATTAGCAACTTCTCATTTTAGTTTTTACATATATTATTATTTTTTTATTTCTTGGATTTAGAATTGAAAGTCAACTTGTATTATAATCGTATAATGTAGTTTTCTTAATATAGAGACTGAACTGTCAAAAGATCGAATAATTCTTATATAACTTTTCACATTAAGTTATGTAATTTGTTTTGTTTTGTAT-TTATTTTATAGGGTTTTTTCCTTTCCTTCCTTTGTTAATTTTAAATTATAATTTTTTAAAATTGGTTTTATAATTAAGTATTTTATTTTTTAATGTTAGAAGTATATTTAGGGTTTCTTAGTCAGGTTATCTTCCCACTTATTAAGTGTTTATTTTTCTTAATTAATTGTATATTGTCTTGGCCCGCGTTTTAACGATATACCAAGTTTGTATAAAATTAGTAAGTGTTTAGAGTCTGTTTTGTTTTAGTCGAGATTCTTGTTTTACTAATTTATTTAACTCTGTTTATTTGTAGATTTTGTCCAACTATATAGTAATGTTATAACTTTGTTATTCAGTTAACCCCAATTTGATGTTATACTGTCATCTTTTTCAGTGATA
Pedic_scha
--TTGATTTTGTTTAATTATTGTGATTATAATAATATATTATAAATTTTTTATGAGGTTAGTTACTGATTAAAACATAGTATTTGTTTTGATTTTGATAACATCGTAGAAGTAATTTATTATCTTCATAATACTTTTCTCTAATTCTCATATATATTTTTATTTTTTTATCATTTAAATTTGAGAATTTAAATTCGGTCGAAGTTAAATCATTTCGTTCTTTTTAATAATTTTATCGAATAAACTGTCATGAAATATAATATTTTTTTAGTATTTTTTTAATTCAT-----------------------------------------------------------------------------------------------TATAAGTAAATATTTTTTCTTAGAATGATATAACTTATCTTAGGCTATTTTTCTCAATTAATTCTTATAATTATTGGATATACATTTTTTTTTATTATATTTATATTACTCTTTTTTATACTTCATCTATTATTCGAAATTAAGTATAAATTAAAAATATTTAATATCTCTTTGGTTCATCTTGGTTTTCGTCTGGTAATACCTTATCTTATTATGTCTATCTATAATCTTAATATGTTATATAAGTTACGTAGTAGATCTTTTAACTTTCTGATCTCATTTTTAGATTATGTCTTCTTTATACTTAATAACT
Pthir_gori
ATTACATTTTGTTTGGCTACTAGTACTATAATTTGACATAATCCATTCTTTTAGATGTTGGGTCTCTCGTAGTATTTACAACTTAGTATAATAGGGTTAGTGCTGTTGTATCGAAATATACGTTCTGAAACGCTTTTTCCTAGGCCTTCTGTTTGTTGTTGACCGTTCGCGATCCGTTTAATGGGGCTTAAGCTTAGGCTCATTTTACCTATTTGACATCTTCTTACTATTTCGGAAGTTCGATTATGTATAAAAAAGGTAACTCACTTACCGGTTATCGATCGTCNNNNNNNNNNNNNNNNNNNNNNNNNNNNNNNNNNNNNNNNNNNNNNNNNNNNNNNNNNNNNNNNNNNNNNNNNNNNNNNNNNNNNNNNNNNNNNNNNNNNNNNNNNNNNNNNNNNNNNNNNNNNNNNNNNNNNNNNNNNNNNNNNNNNNNNNNNNNNNNNNNNNNNNNNNNNNNNNNNNNNNNNNNNNNNNNNNNNNNNNNNNNNNNNNNNNNNNNNNNNNNNNNNNNNNNNNACTATATTTGCGACTTAGACATTGTGGGCTCGCCCGTCCATTCGTTTATTATTGTGAGAAGAATTTTACATGCAATACGATGCTTGCCAATAGGTAAGGTGTACATTATGCTGCGGCGTAATCCTCTTTGTCTTAATCTTACCTGGAAGTTATAATTTTAGTGTAACTGGTGAAC
Pthir_pubi
ATTATATTTCGTCCGGCTACTGGTGCTGTGATGTAACATAATTCGTTTTGATTAACATTAAGTTCCTCCTATAATTTACAATTTGATATAATTGAGTCGATGCCGTCACGCTGTACTATATGTTCTGAAATGTTTTTTTCTATATTTTTCGTTTGTTTTTGTTCGCATGTAGCTTGTTCGATGAACTTAAAACCTAAGTTTAGTTTACCCGCTTTATATATTCTTATTGCTTTAGAAACTCAATTATCTATCAAGGGGGTGACCTATTTACGAGTTATCGATCTTTTTATTAGTTATGGTTTTGTTGTATAG-GCACGTTTAAGAATTCATTCATTATTTGTTCTTACTCGTTTCTAGCTAGATCATAGTAGTCTTGCTCTTGGGGGTAGTTCCATTCGTATTACAGGTCGTATACAGGGCGAGATTTCTTGAAGTGGCTTTCCTTTTTGTCTACTAGGTAAACGGTTTTCTGTGTGTACATGGTCCCTAGTTGTCATGTTTTTAGTCTAGTTGTCGAGATTATGTTTGTGGTCTAAATGTTGTGAGCCCGTCTTTCTATTCATATATTGTTGGTAGAAGATTGTGACGTACAATGCGATATCCGTCGTTAAGTAACGTGTATATTGTACTGTGGCATGGTGCTTTTTGTCTCTATCTTGTCTGGAGACTAAAATTATGTTGCAATTAGTGAAC
10 687
Pedicin_b 
AAGTGAGTCCGTGGGGTAAACCAGGGGTCGCGAGTACCGCATAGTACGTGTCAGCAGTATGGAAGATGCCAGAAAGGACAAAATGGGGAGATGCTACATGGTTTGTCCCGCTGGCGTTTGGTGTGTGCAGAGTATTGCCGCATTACTAAGATTAGTAGGGTGGGAGTTGATAAGTAAGAGGCCGACAGGTAGGGCACACAAAGTAATCAAGAAGACCTGGGGGTAACTGTACAAGATTAAGGAGACTAATGTGAAGAGTCCGTGGGACGCGAGTCGAAATGAGGAAGTTGCACGTTGGAACCTGTGATTCGAAAAGATACAGGGACACTGTAAAATCCTAAGGTGCGTAGTGGATTTGGTACTGTTTCGAGGCGGTAGAGGAAGGAGTACCACAAGAGTGAGCTGGAGCATGGCTACTCTGGGGTTGGAGGTCACCAAACTAAGTGACTCTTAGAATTAACCATCGAGGATAGATGGGTAGACAAGGAAAGTATGAAACAATACCTACTGCGCACCGAAGTGTTGCTCGTTGCACATGACGACGCCTAGAAAGGGGTGTATTGAGCAACGAGGAGATACATAGGAGCAACTGAAGGAAAGCGAGGGAACCCTCCGAGGCCGAAATCAAAGTCAAATCTCCCGAGAGCGTAAGTATCATGGAGTCGGAGGTTGGTTGGAATTGACGAC
Pedicul_20
AAGTGAGTCCGTGGGGGAAACCAGGGGTCGCGAGCACCGCATAGTACGTGTCAGCAGTATGGAAGATGCCAGAAAGGACAAAAAGGGGAGATGCTATATGGTTTGTTA-------GTTCGGTGTGTGCAGAGTATTGCCGCATTACTAAGATTAGTAGGGTGGGAGTTGATAAGTAAGAGGCCGACAGGTAGGGCACATAAAGTAATAAAGAAGACCTGGAGGTAACTGCACAAGATTAAGGAGATTAATGTGAAGAGTCTGTGGGATGCGAGTCGAAATGAGGAAGTTGCACGTTGGAACCTGTGATTCGAAAAGATACAGGGACACTGTAAAACCCTAAGGTGCGTAGTGGATTTGGTACTGTTTCGAGGCGGTAGAGGAAGGAGTACCATAAGAGTGAGCTGGAGCATGGCCACTCTGGGGTTGGAGGTCATCAAATTAAGTGACTCTTAGAATTAACCATCGAGGATAGATGGGTAGATAAGGAAATTATGAAACAATATCTACTGCGCACCGAAGTGTTGCTCGTTGAACATGACGACGCCTAGAAAGGGGTGTATTGAGCAACGAAGAGATACATAGGAGCCACCGAAGGAAAGCGAGGGAACCCTCCGAGGCCGAACTCAAAGTCAAATCTCCCGAGAGCGTAAGCATCATGGAGTCGGAGGTCGGTTGGAATTGACGAC
Pedicul_23
AAGTGAGTCCGTGGGGGAAACCAGGGGTCGCGAGCACCGCATAGTACGTGTCAGCAGTATGGAAGATGCCAGAAAGGACAAAAAGGGGAGATGCTATATGGTTTGTCC-------GTTCGGTGTGTGCAGAGTATTGCCGCATTACTAAGATTAGTAGGGTGGGAGTTGATAAGTAAGAGGCCGACAGGTAGGGCACATAAAGTAATAAAGAAGACCTGGAGGTAACTGCACAAGATTAAGGAGATTAATGTGAAGAGTCTGTGGGATGCGAGTCGAAATGAGGAAGTTGCACGTTGGAACCTGTGATTCGAAAAGATACAGGGACACTGTAAAACCCTAAGGTGCGTAGTGGATTTGGTACTGTTTCGAGGCGGTAGAGGAAGGAGTACCATAAGAGTGAGCTGGAGCATGGCCACTCTGGGGTTGGAGGTCATCAAATTAAGTGACTCTTAGAATTAACCATCGAGGATAGATGGGTAGATAAGGAAATTATGAAACAATATCTACTGCGCACCGAAGTGTTGCTCGTTGAACATGACGACGCCTAGAAAGGGGTGTATTGAGCAACGAAGAGATACATAGGAGCCACCGAAGGAAAGCGAGGGAACCCTCCGAGGCCGAACTCAAAGTCAAATCTCCCGAGAGCGTAAGCATCATGGAGTCGGAGGTCGGTTGGAATTGACGAC
Pedicul_25
AAGTGAGTCCGTGGGGGAAACCAGGGGTCGCGAGCACCGCATAGTACGTGTCAGCAGTATGGAAGATGCCAGAAAGGACAAAAAGGGGAGATGCTATATGGTTTGTCC-------GTTCGGTGTGTGCAGAGTATTGCCGCATTACTAAGATTAGTAGGGTGGGAGTTGATAAGTAAGAGGCCGACAGGTAGGGCACATAAAGTAATAAAGAAGACCTGGAGGTAACTGCACAAGATTAAGGAGATTAATGTGAAGAGTCTGTGGGATGCGAGTCGAAATGAGGAAGTTGCACGTTGGAACCTGTGATTCGAAAAGATACAGGGACACTGTAAAACCCTAAGGTGCGTAGTGGATTTGGTACTGTTTCGAGGCGGTAGAGGAAGGAGTACCATAAGAGTGAGCTGGAGCATGGCCACTCTGGGGTTGGAGGTCATCAAATTAAGTGACTCTTAGAATTAACCATCGAGGATAGATGGGTAGATAAGGAAATTATGAAACAATATCTACTGCGCACCGAAGTGTTGCTCGTTGAACATGACGACGCCTAGAAAGGGGTGTATTGAGCAACGAAGAGATACATAGGAGCCACCGAAGGAAAGCGAGGGAACCCTCCGAGGCCGAACTCAAAGTCAAATCTCCCGAGAGCGTAAGCATCATGGAGTCGGAGGTCGGTTGGAATTGACGAC
Ped_h_c_3 
AAGTGAGTCCGTGGGGGAAACCAGGGGTCGCGAGCACCGCATAGTACGTGTCAGCAGTATGGAAGATGCCAGAAAGGACAAAAAGGGGAGATGCTATATGGTTTGTCC-------GTTCGGTGTGTGCAGAGTATTGCCGCATTACTAAGATTAGTAGGGTGGGAGTTGATAAGTAAGAGGCCGACAGGTAGGGCACATAAAGTAATAAAGAAGACCTGGAGGTAACTGCACAAGATTAAGGAGATTAATGTGAAGAGTCTGTGGGATGCGAGTCGAAATGAGGAAGTTGCACGTTGGAACCTGTGATTCGAAAAGATACAGGGACACTGTAAAACCCTAAGGTGCGTAGTGGATTTGGTACTGTTTCGAGGCGGTAGAGGAAGGAGTACCATAAGAGTGAGCTGGAGCATGGCCACTCTGGGGTTGGAGGTCATCAAATTAAGTGACTCTTAGAATTAACCATCGAGGATAGATGGGTAGATAAGGAAATTATGAAACAATATCTACTGCGCACCGAAGTGTTGCTCGTTGAACATGACGACGCCTAGAAAGGGGTGTATTGAGCAACGAAGAGATACATAGGAGCCACCGAAGGAAAGCGAGGGAACCCTCCGAGGCCGAACTCAAAGTCAAATCTCCCGAGAGCGTAAGCATCATGGAGTCGGAGGTCGGTTGGAATTGACGAC
Ped_h_h_1 
NNNNNNNNNNNNNNNNNNNNNNNNNNNNNNNNNNNNNNNNNNNNNNNNNNNNNNNNNNNNNNNNNNNNNNNNNNNNNNNNNNNNNNNNNNNNNNNNNNNNNNNNNNNNNNNNNNNGTTCGGTGTGTGCAGAGTATTGCCGCATTACTAAGATTAGTAGGGTGGGAGTTGATAAGTAAGAGGCCGACAGGTAGGGCACATAAAGTAATAAAGAAGACCTGGAGGTAACTGCACAAGATTAAGGAGATTAATGTGAAGAGTCTGTGGGATGCGAGTCGAAATGAGGAAGTTGCACGTTGGAACCTGTGATTCGAAAAGATACAGGGACACTGTAAAACCCTAAGGTGCGTAGTGGATTTGGTACTGTTTCGAGGCGGTAGAGGAAGGAGTACCATAAGAGTGAGCTGGAGCATGGCCACTCTGGGGTTGGAGGTCATCAAATTAAGTGACTCTTAGAATTAACCATCGAGGATAGATGGGTAGATAAGGAAATTATGAAACAATATCTACTGCGCACCGAAGTGTTGCTCGTTGAACATGACGACGCCTAGAAAGGGGTGTATTGAGCAACGAAGAGATACATAGGAGCCACCGAAGGAAAGCGAGGGAACCCTCCGAGGCCGAACTCAAAGTCAAATCTCCCGAGAGCGTAAGCATCATGGAGTCGGAGGTCGGTTGGAATTGACGAC
Ped_h_h_3 
AAGTGAGTCCGTGGGGGAAACCAGGGGTCGCGAGCACCGCATAGTACGTGTCAGCAGTATGGAAGATGCCAGAAAGGACAAAAAGGGGAGATGCTATATGGTTTGTCCCGCTGGCGTTCGGTGTGTGCAGAGTATTGCCGCATTACTAAGATTAGTAGGGTGGGAGTTGATAAGTAAGAGGCCGACAGGTAGGGCACATAAAGTAATAAAGAAGACCTGGAGGTAACTGCACAAGATTAAGGAGATTAATGTGAAGAGTCTGTGGGATGCGAGTCGAAATGAGGAAGTTGCACGTTGGAACCTGTGATTCGAAAAGATACAGGGACACTGTAAAACCCTAAGGTGCGTAGTGGATTTGGTACTGTTTCGAGGCGGTAGAGGAAGGAGTACCATAAGAGTGAGCTGGAGCATGGCCACTCTGGGGTTGGAGGTCATCAAATTAAGTGACTCTTAGAATTAACCATCGAGGATAGATGGGTAGATAAGGAAATTATGAAACAATATCTACTGCGCACCGAAGTGTTGCTCGTTGAACATGACGACGCCTAGAAAGGGGTGTATTGAGCAACGAAGAGATACATAGGAGCCACCGAAGGAAAGCGAGGGAACCCTCCGAGGCCGAACTCAAAGTCAAATCTCCCGAGAGCGTAAGCATCATGGAGTCGGAGGTCGGTTGGAATTGACGAC
Pedic_scha
AAGTGAGTCCGTGGGGGAAACCAGGGGTCGCGAGCACCGCATAGTACGTGTCAGCAGTATGGAAGATGCCAGAAAGGACAAAAAGGGGAGATGCTACATGGTTTGTCCCGCTGGCGTTCGGTGTGTGCAGAGTATTGCCGCATTACTAAGATTAGTAGGGTGGGAGTTGATAAGTAAGAGGCCGACAGGTAGGGCACATAAAGTAATAAAGAAGACCTGGAGGTAACTGCACAAGATTAAGGAGATTAATGTGAAGAGTCTGTGGGATGCGAGTCGAAATGAGGAAGTTGCACGTTGGAACCTGTGATTCGAAAAGATACAGGGACACTGTAAAATCCTAAGGTGCGTAGTGGATTTGGTACTGTTTCGAGGCGGTAGAGGAAGGAGTACCATAAGAGTGAGCTGGAGCATGGCCACTCTGGGGTTGGAGGTCATCAAATTAAGTGACTCTTAGAATTAACCATCGAGGATAGATGGGTAGATAAGGAAATTATGAAACAATACCTACTGCGCACCGAAGTGTTGCTCGTTGAACATGACGACGCCTAGAAAGGGGTGTATTGAGCAACGAAGAGATACATAGGAGCCACCGAAGGAAAGCGAGGGAACCCTCCGAGGCCGAACTCAAAGTCAAATCTCCCGAGAGCGTAAGTATCATGGAGTCGGAGGTCGGTTGGAATTGACGAC
Pthir_gori
AAGTGAGTCCGTGGGGTAAACCAGGGGTTGCGAGCACCGCATAGTACGTGTCAGCAGTATGGAAGATGCCAGAAAGGACAAAAAGGGGAGATGCTACATGGTTTGTCCCGCTGGCGTTCGGCGTGTGCAGAGTATTGCCGCATTACTAAGATTAGTAGGGTGGGAGTTGATAAGTAAGAGGCCGACAGGTAGGGCACATAAAGTAATAAAGAAGACCTGGAGGTAACTGCACAAGATTAAGGAGACTAATGTGAAGAGTCCGTGGGATTCGAGTCGAAATGAGGAAGTTGCACGTTGGAACCTGCGATTAGAAAAGATACAGGGACACTGTAAAATCCTAAGGTGCGTAGTGGATTTGGTACTGTTTCGAGGCGGTAGAGGAAGGAGTACCATAAGAGTGAGCTGGAGCATGGCCACTCTGGGGTTGGAGGTCATCAAATTAATTGACTCTTAGAATTAACCATCGAGGATAGATGGGTAGACAAGGAAATTATGAAACAATACCTACTGCGCACCGAAGTGTTGCTCGTTGAACATGACGACGCCTAGAAAGGGGTGTATTGAGCAACGAAGAGATACATAGGAGCCACCGAAGGCAAGCGAGGGAACCCTCCGAGGTAGACCTCAAAGTCAAACCTCCCGAGAGCGTAAGTATCAAGGAGTCGGAGGTTGGTTGGAATTGACGAC
Pthir_pubi
AAGTGAGTCCGTGGGGTAAACCAGGGGTTGCGAGCACCGCATAGTACGTGTCAGCAGTATGGAAGATGCCAGAAAGGACAAAAAGGGGAGATGCTACATGGTTTGTCCCGCTGGCGTTCGGCGTGTGCAGAGTATTGCCGCATTACTAAGATTAGTAGGGTGGGAGTTGATAAGTAAGAGGCCGACAGGTAGGGCACATAAAGTAATAAAGAAGACCTGGAGGTAACTGCACAAGATTAAGGAGACTAATGTGAAGAGTCCGTGGGATTCGAGTCGAAATGAGGAAGTTGCACGTTGGAACCTGCGATTAGAAAAGATACAGGGACACTGTAAAATCCTAAGGTGCGTAGTGGATTTGGTACTGTTTCGAGGCGGTAGAGGAAGGAGTACCATAAGAGTGAGCTGGAGCATGGCCACTCTGGGGTTGGAGGTCATCAAATTAATTGACTCTTAGAATTAACCATCGAGGATAGATGGGTAGACAAGGAAATTATGAAACAATACCTACTGCGCACCGAAGTGTTGCTCGTTGAACATGACGACGCCTAGAAAGGGGTGTATTGAGCAACGAAGAGATACATAGGAGCCACCGAAGGCAAGCGAGGGAACCCTCCGAGGTAGACCTCAAAGCTAAATCTCCTGAGAGCGTAAGTATCAAGGAGTCGGAGGTCGGTTGGAATTGACGAC
10 687
Pedicin_b 
AATCTAATGGGATCGACAAACCACCCATTCATTTTAACGATCAGACCTTAGACCATCGATCATAAAGAGGCGACCAAACAGTAGGACCTTATTCCACTGTACTCATCCTGGTCTGCACTGGTGCGTCAAAAATTTTCAAGTCACAATTTAACTAGGAATAAATTGAGAAAGTCTGATAATACTGTACGACTTTCCGACTCAAAAATTGCCCTATTGATGTTGAGATAACTGCAAACAATTATACGTCGGCCTCGACCGACTCATCCATCTATCTCATAACTCGGCCCGTACGTAAGTTATCGGATGATCGTGCGTGGCTAATAGAGTCTGTGAGCTCATTAAAAGCACGGTTAACATCGTCCCATTTACTGGGAGTTACCTACCACGATAGGTTACTACTTTAAAGCTGACTGATTATGAGAAGTGGACTATACTCCTATCAACTAAGTGCGCTACGGTGTCCTGATGAGTAAGTAGCCGTTTGACGGTGGTACGGAAGAAAATATACAACAAACCGCAATTATACCCATGAGACATGTAGCAGGAGAACGTGTAGGATTGGGGGAACAATTTCAGGGGACCGGACCGAATCCACCGAGCCCCGGTAACAGAGCGCTCTGATGGAAAGCATTTGATCTAGTTGATCAATACATGTAGCCTTCTAACGACATTGTTAACATGCTACAG
Pedicul_20
AATCTAATGGGATTGACAAACCACCCATTCATTTTAACGATCAGACCTTAGACCATCGATCATAAAGAGGCGACCAAACAGTACGACCTTATTCCACTGTACTCATCC-------CACTGGTGCGTCAAAAATCTTCAAGTCACAATTTAACTAGGAATAAATTGACAAAGTCTGATAATACTGTACGACTTTCCGACTCAAAAATTGCCCTATTGATGTTGAGATAACTGCAAACAATTATACGTCGGCCTCGACCGACTCATCCATCTATCTCATAACTCGGCCCGTACGTAAGTTATCGGATGATCGTGCATGGCTAATAGAGTCTGTGAGCTCATTAAAAGCACGGTTAACATCGTCCCATTTACTGGGAGTTACCTACCACGATAGGTTACTACTTTAAAGCTGACTGATTATGAGAAGTGGACTATACTCCTATCAACTAAGTGCGCTACGGTGTCCTGATGAGTAAGTAGCCGTTTGACGGTGCTACGGAAGAAAATATACAACAAACCGCAATTATACCCATGAGACATGTAGCAGGAGAACGTGTAGGATTGGGGGAACAATTTCAGGGGACCGGACCGAATCCACCGAGCCCCGGTAACAGAGCGCTCTGATGGAAAGCATTTGATCTAGTTGATCAATACATGTAGCCTTCTAACGACATTGTTAACATGCTACAG
Pedicul_23
AATCTAATGGGATTGACAAACCACCCATTCATTTTAACGATCAGACCTTAGACCATCGATCATAAAGAGGCGACCAAACAGTACGACCTTATTCCACTGTACTCATCA-------CACTGGTGCGTCAAAAATCTTCAAGTCACAATTTAACTAGGAATAAATTGACAAAGTCTGATAATACTGTACGACTTTCCGACTCAAAAATTGCCCTATTGATGTTGAGATAACTGCAAACAATTATACGTCGGCCTCGACCGACTCATCCATCTATCTCATAACTCGGCCCGTACGTAAGTTATCGGATGATCGTGCATGGCTAATAGAGTCTGTGAGCTCATTAAAAGCACGGTTAACATCGTCCCATTTACTGGGAGTTACCTACCACGATAGGTTACTACTTTAAAGCTGACTGATTATGAGAAGTGGACTATACTCCTATCAACTAAGTGCGCTACGGTGTCCTGATGAGTAAGTAGCCGTTTGACGGTGCTACGGAAGAAAATATACAACAAACCGCAATTATACCCATGAGACATGTAGCAGGAGAACGTGTAGGATTGGGGGAACAATTTCAGGGGACCGGACCGAATCCACCGAGCCCCGGTAACAGAGCGCTCTGATGGAAAGCATTTGATCTAGTTGATCAATACATGTAGCCTTCTAACGACATTGTTAACATGCTACAG
Pedicul_25
AATCTAATGGGATTGACAAACCACCCATTCATTTTAACGATCAGACCTTAGACCATCGATCATAAAGAGGCGACCAAACAGTACGACCTTATTCCACTGTACTCATCA-------CACTGGTGCGTCAAAAATCTTCAAGTCACAATTTAACTAGGAATAAATTGACAAAGTCTGATAATACTGTACGACTTTCCGACTCAAAAATTGCCCTATTGATGTTGAGATAACTGCAAACAATTATACGTCGGCCTCGACCGACTCATCCATCTATCTCATAACTCGGCCCGTACGTAAGTTATCGGATGATCGTGCATGGCTAATAGAGTCTGTGAGCTCATTAAAAGCACGGTTAACATCGTCCCATTTACTGGGAGTTACCTACCACGATAGGTTACTACTTTAAAGCTGACTGATTATGAGAAGTGGACTATACTCCTATCAACTAAGTGCGCTACGGTGTCCTGATGAGTAAGTAGCCGTTTGACGGTGCTACGGAAGAAAATATACAACAAACCGCAATTATACCCATGAGACATGTAGCAGGAGAACGTGTAGGATTGGGGGAACAATTTCAGGGGACCGGACCGAATCCACCGAGCCCCGGTAACAGAGCGCTCTGATGGAAAGCATTTGATCTAGTTGATCAATACATGTAGCCTTCTAACGACATTGTTAACATGCTACAG
Ped_h_c_3 
AATCTAATGGGATTGACAAACCACCCATTCATTTTAACGATCAGACCTTAGACCATCGATCATAAAGAGGCGACCAAACAGTACGACCTTATTCCACTGTACTCATCA-------CACTGGTGCGTCAAAAATCTTCAAGTCACAATTTAACTAGGAATAAATTGACAAAGTCTGATAATACTGTACGACTTTCCGACTCAAAAATTGCCCTATTGATGTTGAGATAACTGCAAACAATTATACGTCGGCCTCGACCGACTCATCCATCTATCTCATAACTCGGCCCGTACGTAAGTTATCGGATGATCGTGCATGGCTAATAGAGTCTGTGAGCTCATTAAAAGCACGGTTAACATCGTCCCATTTACTGGGAGTTACCTACCACGATAGGTTACTACTTTAAAGCTGACTGATTATGAGAAGTGGACTATACTCCTATCAACTAAGTGCGCTACGGTGTCCTGATGAGTAAGTAGCCGTTTGACGGTGCTACGGAAGAAAATATACAACAAACCGCAATTATACCCATGAGACATGTAGCAGGAGAACGTGTAGGATTGGGGGAACAATTTCAGGGGACCGGACCGAATCCACCGAGCCCCGGTAACAGAGCGCTCTGATGGAAAGCATTTGATCTAGTTGATCAATACATGTAGCCTTCTAACGACATTGTTAACATGCTACAG
Ped_h_h_1 
NNNNNNNNNNNNNNNNNNNNNNNNNNNNNNNNNNNNNNNNNNNNNNNNNNNNNNNNNNNNNNNNNNNNNNNNNNNNNNNNNNNNNNNNNNNNNNNNNNNNNNNNNNNNNNNNNNNCACTGGTGCGTCAAAAATCTTCAAGTCACAATTTAACTAGGAATAAATTGACAAAGTCTGATAATACTGTACGACTTTCCGACTCAAAAATTGCCCTATTGATGTTGAGATAACTGCAAACAATTATACGTCGGCCTCGACCGACTCATCCATCTATCTCATAACTCGGCCCGTACGTAAGTTATCGGATGATCGTGCATGGCTAATAGAGTCTGTGAGCTCATTAAAAGCACGGTTAACATCGTCCCATTTACTGGGAGTTACCTACCACGATAGGTTACTACTTTAAAGCTGACTGATTATGAGAAGTGGACTATACTCCTATCAACTAAGTGCGCTACGGTGTCCTGATGAGTAAGTAGCCGTTTGACGGTGCTACGGAAGAAAATATACAACAAACCGCAATTATACCCATGAGACATGTAGCAGGAGAACGTGTAGGATTGGGGGAACAATTTCAGGGGACCGGACCGAATCCACCGAGCCCCGGTAACAGAGCGCTCTGATGGAAAGCATTTGATCTAGTTGATCAATACATGTAGCCTTCTAACGACATTGTTAACATGCTACAG
Ped_h_h_3 
AATCTAATGGGATTGACAAACCACCCATTCATTTTAACGATCAGACCTTAGACCATCGATCATAAAGAGGCGACCAAACAGTACGACCTTATTCCACTGTACTCATCCTGGTCTGCACTGGTGCGTCAAAAATCTTCAAGTCACAATTTAACTAGGAATAAATTGACAAAGTCTGATAATACTGTACGACTTTCCGACTCAAAAATTGCCCTATTGATGTTGAGATAACTGCAAACAATTATACGTCGGCCTCGACCGACTCATCCATCTATCTCATAACTCGGCCCGTACGTAAGTTATCGGATGATCGTGCATGGCTAATAGAGTCTGTGAGCTCATTAAAAGCACGGTTAACATCGTCCCATTTACTGGGAGTTACCTACCACGATAGGTTACTACTTTAAAGCTGACTGATTATGAGAAGTGGACTATACTCCTATCAACTAAGTGCGCTACGGTGTCCTGATGAGTAAGTAGCCGTTTGACGGTGCTACGGAAGAAAATATACAACAAACCGCAATTATACCCATGAGACATGTAGCAGGAGAACGTGTAGGATTGGGGGAACAATTTCAGGGGACCGGACCGAATCCACCGAGCCCCGGTAACAGAGCGCTCTGATGGAAAGCATTTGATCTAGTTGATCAATACATGTAGCCTTCTAACGACATTGTTAACATGCTACAG
Pedic_scha
AATCTAATGGGATCGACAAACCACCCATTCATTTTAACGATCAGACCTTAGACCATCGATCATAAAGAGGCGACCAAACAGTACGACCTTATTCCACTGTACTCATCCTGGTCTGCACTGGTGCGTCAAAAATCTTCAAGTCACAATTTAACTAGGAATAAATTGAGAAAGTCTGATAATACTGTACGACTTTCCGACTCAAAAATTGCCCTATTGATGTTGAGATAACTGCAAACAATTATACGTCGGCCTCGACCGACTCATCCATCTATCTCATAACTCGGCCCGTACGTAAGTTATCGGATGATCGTGCATGGCTAATAGAGTCTGTGAGCTCATTAAAAGCACGGTTAACATCGTCCCATTTACTGGGAGTTACCTACCACGATAGGTTACTACTTTAAAGCTGACTGATTATGAGAAGTGGACTATACTCCTATCAACTAAGTGCGCTACGGTGTCCTGATGAGTAAGTAGCCGTTTGACGGTGCTACGGAAGAAAATATACAACAAACCGCAATTATACCCATGAGACATGTAGCAGGAGAACGTGTAGGATTGGGGGAACAATTTCAGGGGACCGGACCGAATCCACCGAGCCCCGGTAACAGAGCGCTCTGATGGAAAGCATTTGATCTAGTTGATCAATACATGTAGCCTTCTAACGACATTGTTAACATGCTACAG
Pthir_gori
AATCTAATGGGATCGACAAACCACCCATTCATTTTAACGATCAGACCTTAGACCATCGATCATAAAGAGGCGACCAAACAGTACGACCTTGTTCCACTGTACTCATCCTGGTCTGCACTGGTGCGTCAAAAATCTTCAAGTCACAATTTAACTAGGAATAAATTGAGAAAGTCTGATAATACTGTACGACTTTCCGACTCAAAAATTGCCCTATTGATGTTGAGATAACTGCAAACAATTATACGTCGGCCTCGACCGACTCATCCATCTATCTCATAACTCGGCCCGTACGTAAGTTATCGGATGATCGTGCATGGCTAATAGAGTCTGTGAGCTCATTAAAAGCACGGTTAACATCGTCCCATTTACTGGGAGTTACCTACCACGATAGGTTACTACTTTAAAGCTGACTGATTATGAGAAGTGGACTATACTCCTATCAACTAAGTGCGCTACGGTGTCCTGATGAGTAAGTAGCCGTTTGACGGTGTTACGGAAGAAAATATACAACAAACCGCAATTATACCCATGAGACATGTAGCAGGAGAACGTGTAGGATTGGGGGAACAATTTCAGGGGACCGGACCGAATCCACCGAGCCCCGGTAACAGAGCGCTCTGATGGAAAGCATTTGATCTAGTTGATCAATACATGTAGGCTTCTAACGACATTGTTAACATGCTACAG
Pthir_pubi
AATCTAATGGGATCGACAAACCACCCATTCATTTTAACGATCAGACCTTAGACCATCGATCATAAAGAGGCGACCAAACAGTACGACCTTGTTCCACTGTACTCATCCTGGTCTGCACTGGTGCGTCAAAAATCTTCAAGTCACAATTTAACTAGGAATAAATTGAGAAAGTCTGATAATACTGTACGACTTTCCGACTCAAAAATTGCCCTATTGATGTTGAGATAACTGCAAACAATTATACGTCGGCCTCGACCGACTCATCCATCTATCTCATAACTCGGCCCGTACGTAAGTTATCGGATGATCGTGCATGGCTAATAGAGTCTGTGAGCTCATTAAAAGCACGGTTAACATCGTCCCATTTACTGGGAGTTACCTACCACGATAGGTTACTACTTTAAAGCTGACTGATTATGAGAAGTGGACTATACTCCTATCAACTAAGTGCGCTACGGTGTCCTGATGAGTAAGTAGCCGTTTGACGGTGTTACGGAAGAAAATATACAACAAACCGCAATTATACCCATGAGACATGTAGCAGGAGAACGTGTAGGATTGGGGGAACAATTTCAGGGGACCGGACCGAATCCACCGAGCCCCGGTAACAGAGCGCTCTGATGGAAAGCATTTGATCTAGTTGATCAATACATGTAGGCTTCTAACGACATTGTTAACATGCTACAG
10 687
Pedicin_b 
ATTCTAAGTTATAATCAGCTAAGTTTCCTAGTTTGCCAAGTACTTACAATCCGCTATCGTTATAAATCTTTAAATGATGGCTATACTCTTCGTGTGTGCAATCCACTTTTTTTTTACTAACGCTCTTTTAAAATAGCAAACATTAAACATGAGGTGAATATAGCATTCCTTTCTTCGGTTTTAGTCTGAAATTTCTATTTTAGCTGAAAACTTTTCTTTTATACCAATTATTTTATTCACAATTGAAATATGATATTATTTTTGTCATATTTTGTTTACAATCTCGATTGCTTTTCCAAAATGTAAATTTGCTAAGTAGACTAAGATTTATAAAAAATCTGTTTTCAGGTTTATTCGAAGTTTATCTCTGTGTATATTCTGAGCATATTATGACACGATTGTCTTATGATCGCGATGGCCTACTATTATAATAATATTGGTTATTAATCGTTACACTGGGGGTTAAACCTAACATCATGACGACCGACGAAGCGAAGACCGTCTGGAGCTATTATACAATATCGCGACTTCGACGAAATACGCTTGCCCTCACCCACTGGTCCAACATAAGTGCAGCATACTATATGAAAGTCGACGATTGCTAAAGACTGTTTATTATAACAACAATTAGCTAAAGTATCAGATTGCCATTGATATGCAGAGAACCAGCGTTATACCCGTCTCCAT
Pedicul_20
ACTCAAAGATACTTTCTATTAAATATTCTTGCTGATCTAAAACATTCAATTTGTCACTATTACAGATCTTAAAACAATCGCTAAATACCTCGTATACGTTATCCATCA-------TTTCATATCTTTCTAAAGGGGCTATCGTTGGATATAGAATGAAAACATCGTTTTTCCCCCCGATGTTTAACTAAGTCTTTTATAACAGCTGAAGTACCCATTCTTTTACTTATACTGCTATTCATAGTCGGCGTTGACTAGCTCTGTTCTCAAATTCTGCTTATACCAGACATCATTCTTTCTATAAGTGTATAAACTATTTAGACAAGAAAGCTCGGATAATTAATTTTCATATCAATGTGTAGTTAGTTTCCGATTATACTATAATTATATTGTGAAATGATTGTTTTATTTTTCTGGTGAATAACTATTATAATGAATTTAGTTAGTAATCCTTATATTGGGACTTTAAATTAACACCAAAACGGCTCATGAAGTCTGAATCACTAAGACCTGTCAGGCGATGTTGTCATTTCAGTCAGGTGATCTTGTCTGCAACTACTAGTCTGTCACAAGGCCAGTATGGGATGTCTGAGGCACCGATTGCGAACAGTCTCTGACATTTGCATCGGCGAGCAAAAGTGTCGAACTGTCGCTTATGTGCGGTGGGGCGTTGCAACACACGCCTCCGT
Pedicul_23
ACTCAAAGATACTTTCTATTAAATATTCTTGCTGATCTAAAACATTCAATTTGTCACTATTACAGATCTTAAAACAATCGCTAAATACCTCGTATACGTTATCCATG--------TTTCATATCTTTCTAAAGGGGCTATCGTTGGATATAGAATGAAAACATCGTTTTTCCCCCCGATGTTTAACTAAGTCTTTTATAACAGCTGAAGTACCCATTCTTTTACTTATACTGCTATTCATAGTCGGCGTTGACTAGCTCTGTTCTCAAATTCTGCTTATACCAGACATCATTTTTTCTATAAGTGTATAAACTATTTAGACAAGAAAGCTCGGATAATTAATTTTCATATTAATGTGTAGTTAGTTTCCGATTATACTATAATTATATTGTGAAATGATTGTTTTATTTTTCTGGTGAATAACTATTATAATGAATTTAGTTAGTAATCCTTATATTGGGACTTTAAATTAACACCAAAACGGCTCATGAAGTCTGAATCACTAAGACCTGTCAGGCGATGTTGTCATTTCAGTCAGGTGATCTTGTCTGCAACTACTAGTCTGTCACAAGGCCAGTATGGGATGTCTGAGGCACCGATTGCGAACAGTCTCTGACATTTGCATCGGCGAGCAAAAGTGTCGAACTGTCGCTTATGTGCGGTGGGGCGTTGCAACACACGCCTCCGT
Pedicul_25
ACTCAAAGATACTTTCTATTAAATATTCTTGCTGATCTAAAACATTCAATTTGTCACTATTACAGATCTTAAAACAATCGCTAAATACCTCGTATACGTTATCCATG--------TTTCATATCTTTCTAAAGGGGCTATCGTTGGATATAGAATGAAAACATCGTTTTTCCCCCCGATGTTTAACTAAGTCTTTTATAACAGCTGAAGTACCCATTCTTTTACTTATACTGCTATTCATAGTCGGCGTTGACTAGCTCTGTTCTCAAATTCTGCTTATACCAGACATCATTTTTTCTATAAGTGTATAAACTATTTAGACAAGAAAGCTCGGATAATTAATTTTCATATTAATGTGTAGTTAGTTTCCGATTATACTATAATTATATTGTGAAATGATTGTTTTATTTTTCTGGTGAATAACTATTATAATGAATTTAGTTAGTAATCCTTATATTGGGACTTTAAATTAACACCAAAACGGCTCATGAAGTCTGAATCACTAAGACCTGTCAGGCGATGTTGTCATTTCAGTCAGGTGATCTTGTCTGCAACTACTAGTCTGTCACAAGGCCAGTATGGGATGTCTGAGGCACCGATTGCGAACAGTCTCTGACATTTGCATCGGCGAGCAAAAGTGTCGAACTGTCGCTTATGTGCGGTGGGGCGTTGCAACACACGCCTCCGT
Ped_h_c_3 
ACTCAAAGATACTTTCTATTAAATATTCTTGCTGATCTAAAACATTCAATTTGTCACTATTACAGATCTTAAAACAATCGCTAAATACCTCGTATACGTTATCCATG--------TTTCATATCTTTCTAAAGGGGCTATCGTTGGATATAGAATGAAAACATCGTTTTTCCCCCCGATGTTTAACTAAGTCTTTTATAACAGCTGAAGTACCCATTCTTTTACTTATACTGCTATTCATAGTCGGCGTTGACTAGCTCTGTTCTCAAATTCTGCTTATACCAGACATCATTTTTTCTATAAGTGTATAAACTATTTAGACAAGAAAGCTCGGATAATTAATTTTCATATTAATGTGTAGTTAGTTTCCGATTATACTATAATTATATTGTGAAATGATTGTTTTATTTTTCTGGTGAATAACTATTATAATGAATTTAGTTAGTAATCCTTATATTGGGACTTTAAATTAACACCAAAACGGCTAATGAAGTCTGAATCACTAAGACCTGTCAGGCGATGTTGTCATTTCAGTCAGGTGATCTTGTCTGCAACTACTAGTCTGTCACAAGGCCAGTATGGGATGTCTGAGGCACCGATTGCGAACAGTCTCTGACATTTGCATCGGCGAGCAAAAGTATCGAACTGTCGCTTATGTGCGGTGGGGCGTTGCAACACACGCCTCCGT
Ped_h_h_1 
NNNNNNNNNNNNNNNNNNNNNNNNNNNNNNNNNNNNNNNNNNNNNNNNNNNNNNNNNNNNNNNNNNNNNNNNNNNNNNNNNNNNNNNNNNNNNNNNNNNNNNNNNNNNNNNNNNNTTTCATATCTTTCTAAAGGGGCTGTCGTTGGATATAGAATGAAAACATCGTTTTTCCCCCCGATGTTTAACTAAGTCTTTTATAACAGCTGAAGTACCCATTCTTTTACTTATACTGCTATTCATAGTCGGCGTTGACTAGCTCTGCTCTCAAATTCTGCTTATACCAGACATCATTTTTTCTATAAGTGTATAAACTATTTAGACAAGAAAGCTCGGATAATTAATTTTCATATTAATGTGTAGTTAGTTTCCGATTATACTATAATTATATTGTGAAATGATTGTTTTATTTTTCTGGTGAATAACTATTATAATGAATTTAGTTAGTAATCCTTATATTGGGACTTTAAATTAACACCAAAACGGCTCATGAAGTCTGAATCACTAAGACCTGTCAGGCGATGTTGTCATTTCAGTCAGGAGATCTTGTCTGCAACTACTAGTCTGTCACAAGGCCAGTATGGGATGTCTGAGGCACCGATTGCGAACAGTCTCTGACATTTGCATCGGCGAGCAAAAGTGTCGAACTGTCGCTTATGTGCGGTGGGGCGTTGCAACACACGCCTCCGT
Ped_h_h_3 
ACTCAAAGATACTTCCTATTAAATATTCTTGCTGATCTAAAACATTCAATTTGTCACTATTACAGATCTTAAAACAATCGCTAAATACCTCGTATACGTTATCCATGTATTTCTTTTTCATATCTTTCTAAAGGGGCTGTCGTTGGATTTANAATGAANATATTGTTTTTCCCACCGATGTTTAACTAAGTCTTTTATAACAGCTGAAGTACCCATTCTTTTACTTATACTGCTATTCATAGTCGGCGTTGACTAGCTCTGTTCTCAAGTTCTGCTTATACCAGACATCATTTTTTCTATAAGTGTATAACCTATTTAGACAAGAAAGCTCGGATAATTAATTTTCATATTAATGTGTAGTTAGTTTCCGATTATACTATAATTATATTGTGAAATGATTGTTTTATTTTTTTGGTGAATAACTATTATAATGAATATAGTTAGTAATCCTTATATTGGGACTTTAAATTAACACCAAAACGGCTCATGAAGTCTGAATCACTAAGACCTGTCAGGCGATGTTGTCATTTCAGTCAGGAGATCTTGTCTGCAACTACTAGTCTGTCACAAGGCCAGTATGGGATGTTTGAGGCACCGATTGCGAACAGTCTCTGACATTTGCATCGGCGAGCAAAAGTATCGAACTGTCGCTTATGTGCGGTGGGGCGTTGCAACACACGCCTCCGT
Pedic_scha
ACTTAAAGTTACTCCTTATTAAATATTTTTGCTGATCTAAAACATTCAATTTGTCACTATTACAGATCTTAAGATAATCGCTAAATACTTTGTATACGTTATCCATGTATTTCTTTTTCGTACTTTTTTAAAGGGGCTATCGTTGGATATGTAATGAAAATATTGTTTTTCCGACCGATGTTTAACCGAGTTTTTTATAACAGCTGGAGTATTCTTTCTTTTACTTATACTGTCATTCATAATTGGCGTTGATTAATTTTGATCTTAAGTTTTACTTATGGTAGGCATTATTTTTTCTATAGGTGAATAATTTATTTAGATAAAAAAGTTTAAATAATTAATTTTAATATTGATGTGTGGTTAGTTTCAGATTATACTATAATTATATTAAGAAGTGATTGTTTTATTTTTTTGGTGAACAACTATTATAATAAATATAGTTAATGATCCTTATATTGGGACTTTAAATTAACACCAAGAAGGCCCATGAAGTCTGAATCACTTAGACCTGTTATGCAATGTTGTACTTTTAATTAGAAAATCTTGTTTACACTCACTAGTCTGTCACAAGGGCAGTATATAACATCTAACGCACCGATTGCCAACGATCTCTCACATTTACATTGATCAGCCAAGGCGTCGAACTGTCACTGATGTGCGGTGAGGCATCGCAGCACGCGCCTCCGT
Pthir_gori
ACTCCGAGTTATTTTTTGCTAAAATTTCATATTGATCAAATATATTCAATTCGTCACTACTATAAATCTTAAATTAACCGCTGAATACTTTGTATGCGCTGTCCGTGTTTTCTTTTTTCAACCATCTCCAAGGAGGTTATAATTGGATATATGAAGAAAACGGTATTTTTTCGGTCGACTTTGCATCTATTTTTGTAGACCAACTGGAGAACTTAATCAGCAACCCACTTTGCCATTTTTAGTGATCATTCGCCAGCATTGTTTCTAGTGTCAAGTTGTCTGCCGTTCTACCTTTCTGATCAGCGTATAGCCCACGTAGGTTAAGATTTTTAAACAATTAACTTTAATACTTATATGTAAATAATTCCCGTTTATATTATAATGACTTCATAATATGGCCGTTTCATGTTTATGCTAGTCAATTATAATCATAGGCTTAATTATTAGTCCTTAGATTGGGTCCTGAAATCAACACCATTACGGCTGACGACACCAAGACCGTTGAGGTCTGTCGGGAGGTACTGTGGGTTCAATCAGAAGATCTTACTCGTACTCACTAGCCCAACAGAAGAGCAGTATAGGAAATTAAATCCATATATACACTACGATTTTTTACATGAACTTTAACAAGCCAAGATATGGAACTGTCGCTGATACCACGTGAACCATTGGAGCACGTGCCTCCAT
Pthir_pubi
ACTCCGAGTTCTTTTTTGCTAAAATTTCATATTGATCAAATATATTCAATTCGTCACTACTATAAATCTTAAATTAACCGCTGAATACTTTGTATGCGCTGTCCGTGTTTTCTTTTTTCAACGATCTCCAGGGAGGTTATGATTGGAAATATGAAGGAAACGGTATTTTTTCGGTCGACTTTGCATCTATTTTTGTAGACCAACTGGAGAACTTAATCAGTAACCCACTTTGCCATTTTTAGTGATCATTCGCCAGCATTGTTTCTAGTGTCAAGTTGTCTGTCGTTCCACCTTTCTGATCAGCGTATAGCCTACGTAGGTTAAGATCTTTAAACAATTAACTCTAATACTTATATGTAAATAATTCCCGTTTATATTATAATGACTTCATAATATGGCCGTTTCATGTTTATGCTAGTCAATTATAATCATAGGCTTAATTATTAGTCCTTAGATTGGGTCCTGAAATCAACACCATTACGGCTGACGATACCAAGATCGTTGGGGTCTGTTAGGAGGTACTGTGCGTTCAGTCAGAAGATCTTACCCGTACTCACTAGCCCAACAGAAGAGCAGTATAGGAAATTAAATCCATTTATACACTACAATTTCTTACATGAATTTTGACAAGGCGAGATATGGAACTGCCGCTGATACTACGCGAACCATTGGAGCACGTGTCCCCAA
10 536
Pedicin_b
AGTGCAAGCC AAACTAAGGT GAAACCGCGA AAGGCTCATT AAATCAGCTA TAATTTAATA GGTGGTACAC ACACGGTTAC TTGGATAACT GTGGCAATTC TAGAGCTAAT ACATGCAAAA CGAGTTCCGA CCGCGGGCGG AACTCGTTCG CGGAACGAAT GCTTTTATTA GAACAAAACC AATCGGATCT TTCGCAATCC GAAAACTCTT GACGAATCTG AATAACTTTA AGCTGATCGC ACGGTCTCGA ACCGGCGACG CATCTTTCAA ATGTCTGACT TATCAACTTT CGATGGTACG TTACGCGCCT ACCATGGTCG TTACGGGTGA CGGGGAATCA GGGTTCGATT CCGGAGAGGG AGCCTGAGAA ACGGCTACCA CATCCAAGGA AGGCAGCAGG CGCGCAAATT ACCCACTCCC GGCACGGGGA GGTAGTGACG AAAAATAACG ATGCAGGACT CTTAACGAGG CTCTGCAATC GGAATGAGCA CACTCTAAAT CATTTAACGA GTATCCATTG GAGGGCAAGT CTGGTC
Pedicul_20
AGTGCAAGCC GAATTAAGGT GAAACCGCGA AAGGCTCATT AAATCAGCTA TGATTCAATT GATGGTACGA TCACGGTTAC TTGGATAACT GTGGCAATTC TAGAGCTAAT ACATGCTAAA CGAGTTCCGA CCGCGGGTTG AACGATCTCG CGGAACGAAT GCTTTTATTA GAACAAAACC AATCGGATCT ATCGAAATCC GCAAATCTAT GACGAATCTG AATAACTTTG AGCTGATCGC ACGGTCTCGA ACCGGCGACG CATCTTTCAA ATGTCTGACT TATCAACTTT CGATGGTAGG CTACGCGCCT ACCATGGTGA TAACGGGTGA CGGGGAATCA GGGTTCGATC CCGGAGAGGG AGCCTGAGAA ACGGCTACCA CATCCAAGGA AGGCAGCAGG CGCGCAAATT ACCCACTCCC GGCACGGGGA GGTAGTGACG AAAAATAACG ATGCAGGACT CTTTTCGAGG CTCTGCAATC GGAATGAGAA CACTCTAAAT CATTTAACGA GTATCCATTG GAGGGCAAGT CTGGTC
Pedicul_23
AGTGCAAGCC GAATTAAGGT GAAACCGCGA AAGGCTCATT AAATCAGCTA TGATTCAATT GATGGTACGA TCACGGTTAC TTGGATAACT GTGGCAATTC TAGAGCTAAT ACATGCTAAA CGAGTTCCGA CCGCGGGTTG AACGATCTCG CGGAACGAAT GCTTTTATTA GAACAAAACC AATCGGATCT ATCGAGATCC GCAAATCTAT GACGAATCTG AATAACTTTG AGCTGATCGC ACGGTCTCGA ACCGGCGACG CATCTTTCAA ATGTCTGACT TATCAACTTT CGATGGTAGG CTACGCGCCT ACCATGGTGA TAACGGGTGA CGGGGAATCA GGGTTCGATC CCGGAGAGGG AGCCTGAGAA ACGGCTACCA CATCCAAGGA AGGCAGCAGG CGCGCAAATT ACCCACTCCC GGCACGGGGA GGTAGTGACG AAAAATAACG ATGCAGGACT CTTTTCGAGG CTCTGCAATC GGAATGAGAA CACTCTAAAT CATTTAACGA GTATCCATTG GAGGGCAAGT CTGGTC
Pedicul_25
AGTGCAAGCC GAATTAAGGT GAAACCGCGA AAGGCTCATT AAATCAGCTA TGATTCAATT GATGGTACGA TCACGGTTAC TTGGATAACT GTGGCAATTC TAGAGCTAAT ACATGCTAAA CGAGTTCCGA CCGCGGGTTG AACGATCTCG CGGAACGAAT GCTTTTATTA GAACAAAACC AATCGGATCT ATTACGATCC GCAAATCTAT GACGAATCTG AATAACTTTG AGCTGATCGC ACGGTCTCGA ACCGGCGACG CATCTTTCAA ATGTCTGACT TATCAACTTT CGATGGTAGG CTACGCGCCT ACCATGGTGA TAACGGGTGA CGGGGAATCA GGGTTCGATC CCGGAGAGGG AGCCTGAGAA ACGGCTACCA CATCCAAGGA AGGCAGCAGG CGCGCAAATT ACCCACTCCC GGCACGGGGA GGTAGTGACG AAAAATAACG ATGCAGGACT CTTTTCGAGG CTCTGCAATC GGAATGAGAA CACTCTAAAT CATTTAACGA GTATCCATTG GAGGGCAAGT CTGGTC
Ped_h_c_3
CGTGCAAGCC GAATTAAGGT GAAACCGCGA AAGGCTCATT AAATCAGCTA TGATTCAATT GATGGTACGA TCACGGTTAC TTGGATAACT GTGGCAATTC TAGAGCTAAT ACATGCTAAA CGAGTTCCGA CCGCGGGTTG AACGATCTCG CGGAACGAAT GCTTTTATTA GAACAAAACC AATCGGATCT ATCGAAATCC GCAAATCTAT GACGAATCTG AATAACTTTG AGCTGATCGC ACGGTCTCGA ACCGGCGACG CATCTTTCAA ATGTCTGACT TATCAACTTT CGATGGTAGG CTACGCGCCT ACCATGGTGA TAACGGGTGA CGGGGAATCA GGGTTCGATC CCGGAGAGGG AGCCTGAGAA ACGGCTACCA CATCCAAGGA AGGCAGCAGG CGCGCAAATT ACCCACTCCC GGCACGGGGA GGTAGTGACG AAAAATAACG ATGCAGGACT CTTTTCGAGG CTCTGCAATC GGAATGAGAA CACTCTAAAT CATTTAACGA GTATCCATTG GAGGGCAAGT CTGGTC
Ped_h_h_1
AGTGCAAGCC GAATTAAGGT GAAACCGCGA AAGGCTCATT AAATCAGCTA TGATTCAATT GATGGTACGA TCACGGTTAC TTGGATAACT GTGGCAATTC TAGAGCTAAT ACATGCCAAA CGAGTTCCGA CCGCGGGTTG AACGATCTCG CGGAACGAAT GCTTTTATTA GAACAAAACC AATCGGATCT TTCGAGATCC GCAAATCTAT GACGAATCTG AATAACTTTG AGCTGATCGC ACGGTATAGA ACCGGCGACG CATCTTTCAA ATGTCTGACT TATCAACTTT CGATGGTAGG CTACGCGCCT ACCATGGTGA TAACGGGTGA CGGGGAATCA GGGTTCGATA CCGGAGAGGG AGCCTGAGAA ACGGCTACCA CATCCAAGGA AGGCAGCAGG CGCGCAAATT ACCCACTCCC GGCACGGGGA GGTAGTGACG AAAAATAACG ATGCAGGACT CTTTTCGAGG CTCTGCAATC GGAATGAGAA CACTCTAAAT CATTTAACGA GTATCCATTG GAGGGCAAGT CTGGTC
Ped_h_h_3
AGTGCAAGCC GAATTAAGGT GAAACCGCGA AAGGCTCATT AAATCAGCTA TGATTCAATT GATGGTACGA TCACGGTTAC TTGGATAACT GTGGCAATTC TAGAGCTAAT ACATGCCAAA CGAGTTCCGA CCGCGGGTTG AACGATCTCG CGGAACGAAT GCTTTTATTA GAACAAAACC AATCGGATCT TTCCAGATCC GCAAATCTAA GACGAATCTG AATAACTTTG AGCTGATCGC ACGGTATAGA ACCGGCGACG CATCTTTCAA ATGTCTGACT TATCAACTTT CGATGGTAGG TTACGCGCCT ACCATGGTGA TAACGGGTGA CGGGGAATCA GGGTTCGATA CCGGAGAGGG AGCCTGAGAA ACGGCTACCA CATCCAAGGA AGGCAGCAGG CGCGCAAATT ACCCACTCCC GGCACGGGGA GGTAGTGACG AAAAATAACG ATGCAGGACT CTTTTCGAGG CTCTGCAATC GGAATGAGAA CACTCTAAAT CATTTAACGA GTATCCATTG GAGGGCAAGT CTGGTC
Pedic_scha
AGTGCAAGCC GAATTAAGGT GAAACCGCGA AAGGCTCATT AAATCAGCTA TGATTCAATT GATGGTACGA TCACGGTTAC TTGGATAACT GTGGCAATTC TAGAGCTAAT ACATGCAAAA CGAGTTCCGA CCGCGGGTCG CGTGTTCTCG CGGAACGAAT GCTTTTATTA GAACAAAACC AATCGGATCT TTCGAGATCC GCAAATCTAT GACGAATCTG AATAACTTTG AGCTGATCGC ACGGTCTCGA ACCGGCGACG CATCTTTCAA ATGTCTGACT TATCAACTTT CGATGGTAGG CTACGCGCCT ACCATGGTGA TAACGGGTGA CGGGGAATCA GGGTTCGATC CCGGAGAGGG AGCCTGAGAA ACGGCTACCA CATCCAAGGA AGGCAGCAGG CGCGCAAATT ACCCACTCCC GGCACGGGGA GGTAGTGACG AAAAATAACG ATGCAGGACT CTTTTCGAGG CTCTGCAATC GGAATGAGCA CACTCTAAAT CATTTAACGA GTATCCATTG GAGGGCAAGT CTGGTC
Pthir_gori
AGTGCAAGCC GAATTAAGGT GAAACCGCGA AAGGCTCATT AAATCAGCTA TGATTCAATT GATGGTACTT ACACGGTTAC TTGGATAACT GTGGCAATTC TAGAGCTAAT ACATGCAAAA CGAGTTCCGA CCGCGTCGTG CGGGGCGACG CGGAACGAAT GCTTTTATTA GAACAAAACC AATCGGATCT TTCGCCATCC GCAAATCCAT GACGAATCTG GATAACTTTG AGCTGATCGC ACGGTCTCGA ACCGGCGACG CATCTTTCAA ATGTCTGACT TATCAACTTT CGATGGTAGG CTACGCGCCT ACCATGGTGA TAACGGGTGA CGGGGAATCA GGGTTCGATC CCGGAGAGGG AGCCTGAGAA ACGGCTACCA CATCCAAGGA AGGCAGCAGG CGCGCAAATT ACCCACTCCC GGCACGGGGA GGTAGTGACG AAAAATAACG ATGCAGGACT CTTTATGAGG CTCTGCAATC GGAATGAGTA CACTCTAAAT CATTTAACGA GTATCCATTG GAGGGCAAGT CTGGTC
Pthir_pubi
AGTGCAAGCC GAATTAAGGT GAAACCGCGA AAGGCTCATT AAATCAGCTA TGATTCAATT GATGGTACTT ATACGGTTAC TTGGATAACT GTGGCAATTC TAGAGCTAAT ACATGCAAAA CGAGTTCCGA CCGCGTCTTG CGGGTCGACG CGGAACGAAT GCTTTTATTA GAACAAAACC AATCGGATCT TTCGCCATCC GCAAATCCAT GACGAATCTG GATAACTTTG AGCTGATCGC ACGGTCTCGA ACCGGCGACG CATCTTTCAA ATGTCTGACT TATCAACTTT CGATGGTAGG CTACGCGCCT ACCATGGTGA TAACGGGTGA CGGGGAATCA GGGTTCGATC CCGGAGAGGG AGCCTGAGAA ACGGCTACCA CATCCAAGGA AGGCAGCAGG CGCGCAAATT ACCCACTCCC GGCACGGGGA GGTAGTGACG AAAAATAACG ATGCAGGACT CTTTATGAGG CTCTGCAATC GGAATGAGTA CACTCTAAAT CATTTAACGA GTATCCATTG GAGGGCAAGT CTGGTC
