# Supplementary material for: Rate variation and estimation of divergence times using strict and relaxed clocks
Source: BMC Evol Biol. 2011 Sep 26;11:271. doi: 10.1186/1471-2148-11-271 (PMC3205074; doi:10.1186/1471-2148-11-271)
Supplement: Additional file 3 — Podarcis data. Sequences are in Phylip format. Partitions are in the order described in the manuscript. [file 1471-2148-11-271-S3.PHY]

22 271
SIC1      TGTCTGCTCAACAAAGCTCGACTACGATTGTTTGGCACCGGCTGTCACACCGAGGTATTGTATCCAGCGTTTGTTAAAGATAAGGCCCCCGAGAGTAGTGTCAACAGTATAAGAACTCCTTTTAGCCGGACAAACCCTCGCTACACTGGCGATCCGACCGACCCAACGTTTCTGTGACCTACAACGGGTGCCTTACACTAGCAACCTACCACGTCCCTCCCTTTTGGGAAATATAGGCCGGCCTAAAGCCGTACTTAATCATACATGTGGA
Cp4       TGTCTGCTTAACAAAGCTCGACTACGATTGTTTAGCACCGGCTGTCACATCGAGGTATTGTATCCAGCGTTTGTTATAGATAAGGCCCCCGAGAGTTGTGCCAACAGTATAAGAACTCCTTTTAGCTGGATAAGCCCTCGCTGCACCGGCGATACGACTAACCCAACGTTTCTGTGACCTACAACGGGTGTCTTACACTAGCAACCTACCACGTCCTTCTCTTCCAGGAAATATAGGCCGGCCTAAAGCCGTATTTAATCATACGCGCAGA
Cf1       TGTCTGCTTAACAAAGCTCGACTACGATTGTTTAGCACCGGCTGTCACATCGAGGTATTGTATCCAGCGTTTGTTATAGATAAGGCCCCCGAGAGTTGTGCCAACAGTATAAGAACTCCTTTTAGCTGGATAAGCCCTCGCTGCACCGGCGATACGACTAACCCAACGTTTCTGTGACCTACAACGGGTGTCTTACACTAGCAACCTACCACGTCCTTCTCTTCCAGGAAATATAGGCCGGCCTAAAGCCGTATTTAATCATACGCGCAGA
M2        TGTCTGCTTAACAAAGCTCGACTACGATTGTTTAGCACCGGCTGTCACATCGAGGTATTGTATCCAGCGTTTGTTATAGATAAGGCCCCCGAGAGTTGTGCCAACAGTATAAGAACTCCTTTTAGCTGGATAAGCCCTCGCTGCACCGGCGATACGACTAACCCAACGTTTCTGTGACCTACAACGGGTGTCTTACACTAGCAACCTACCACGTCCTTCTCTTCCAGGAAATATAGGCCGGCCTAAAGCCGTATTTAATCATACGCGCAGA
Co3       TGTCTGCTTAACAAAGCTCGACTACGATTGTTTAGCACCGGCTGTCACATCGAGGTATTGTATCCAGCGTTTGTTATAGATAAGGCCCCCGAGAGTTGTGCCAACAGTATAAGAACTCCTTTTAGCTGGATAAGCCCTCGCTGCACCGGCGATACGACTAACCCAACGTTTCTGTGACCTACAACGGGTGTCTTACACTAGCAACCTACCACGTCCTTCTCTTCCAGGAAATATAGGCCGGCCTAAAGCCGTATTTAATCATACGCGCAGA
Rd1       TGTCTGCTTAACAAAGCTCGACTACGATTGTTTAGCACCGGCTGTCACATCGAGGTATTGTATCCAGCGTTTGTTATAGATAAGGCCCCCGAGAGTTGTGCCAACAGTATAAGAACTCCTTTTAGCTGGACAAGCCCTCGTTGCACCGGCGATACGACTAACCCAACGTTTCTGTGACCTACAACGGGTGTCTTACACTAGCAACCTACCACGTCCTTCTCTTCCAGGAAATATAGGCCGGCCTAAAGCCGTATTTAATCATACGCGCAGA
Et2       TGTCTGCTTAACAAAGCTCGACTACGATTGTTTAGCACCGGCTGTCACATCGAGGTATTGTATCCAGCGTTTGTTATAGATAAGGCCCCCGAGAGTTGTGCCAACAGTATAAGAACTCCTTTTAGCTGGATAAGCCCTCGCTGCACCGGCGATACGACTAACCCAACGTTTCTGTGACCTACAACGGGTGTCTTACACTAGCAACCTACCACGTCCCTCTCTTCCAGGAAATATAGGCCGGCCTAAAGCCGTATTTAATCATACGCGCAGA
Ej3       TGTCTGCTTAACAAAGCTCGACTACGATTGTTTAGCACCGGCTGTCACATCGAGGTATTGTATCCAGCGTTTGTTATAGATAAGGCCCCCGAGAGTTGTGCCAACAGTATAAGAACTCCTTTTAGCTGGATAAGCCCTCGCTGCACCGGCGATACGACTAACCCAACGTTTCTGTGACCTACAACGGGTGTCTTACACTAGCAACCTACCACGTCCTTCTCTTCCAGGAAATATAGGCCGGCCTAAAGCCGTATTTAATCATACGCGCAGA
X2        TGTCTGCTTAACAAAGCTCGACTACGATTGTTTAGCACCGGCTGTCACATCGAGGTATTGTATCCAGCGTTTGTTATAGATAAGGCCCCCGAGAGTTGTGCCAACAGTATAAGAACTCCTTTTAGCTGGATAAGCCCTCGCTGCACCGGCGATACGACTAACCCAACGTTTCTGTGACCTACAACGGGTGTCTTACACTAGCAACCTACCACGTCCCTCTCTTCCAGGAAATATAGGCCGGCCTAAAGCCGTATTTAATCATACGCGCAGA
B1        TGTCTGCTTAACAAAGCTCGACTACGATTGTTTAGCACCGGCTGTCACATCGAGGTATTGTATCCAGCGTTTGTTATAGATAAGGCCCCCGAGAGTTGTGCCAACAGTATAAGAACTCCTTTTAGCTGGATAAGCCCTCGCTGCACCGGCGATACGACTAACCCAACGTTTCTGTGACCTACAACGGGTGTCTTACACTAGCAACCTACCACGTCCTTCTCTTCCAGGAAATATAGGCCGGCCTAAAGCCGTATTTAATCATACGCGCAGA
D21       TGTCTGCTTAACAAAGCTCGACTACGATTGTTTAGCACCGGCTGTCACACCGAGGTATTGTATCCAGCGTTTGTTATAGATAAGGCCCCCGAGAGTTGTGCCAACAGTATAAGAACTCCTTTTAGCTGGATAAGCCCTTGCTGCACCGGCGATTCGACTGACCCAACGTTTCTGTGACCTACAACGGGTGTCTTACACTAGCAACCTACCACGTCCTTCTCTTGCAGGAAATATAGGCCGGCCTAAAGCCGTATTTAATCATACGCGCAGA
Gu1       TGTCTGCTTAACAAAGCTCGACTACGATTGTTTAGCACCGGCTGTCACATCGAGGTATTGTATCCAGCGTTTGTTATAGATAAGGCCCCCGAGAGTTGTGCCAACAGTATAAGAACTCCTTTTAGCTGGACAAGCCCTCGCTGCACCGGCGATACGACTAACCCAACGTTTCTGTGACCTACAACGGGTGTCTTACACTAGCAACCTACCACGTCCTTCTCTTCCAGGAAATATAGGCCGGCCTAAAGCCGTATTTAATCATACGCGCAGA
Mo1       TGTCTGCTTAACAAAGCTCGACTACGATTGTTTAGCACCGGCTGTCACATCGAGGTATTGTATCCAGCGCTTGTTATAGATAAGGCCCCCGAGAGTTGTGCCAACAGTATAAGAACTCCTTTTAGCTGGACAAGCCCTCGTTGCACCGGCGATACGACTAACCCAACGTTTCTGTGACCTACAACGGGTGTCTTACACTAGCAACCTACCACGTCCTTCTCTTCCAGGAAATATAGGCCGGCCTAAAGCCGTATTTAATCATACGCGCAGA
Mg5       TGTCTGCTTAACAAAGCTCGACTACGATTGTTTAGCACCGGCTGTCACACCGAGGTATTGTATCCAGCGTTTGTTATAGATAAGGCCCCCGAGAGTTGTGCCAACAGTATAAGAACTCCTTTTAGCTGGATAAGCCCTTGCTGCACCGGCGATTCGACTGACCCAACGTTTCTGTGACCTACAACGGGTGTCTTACACTAGCAACCTACCACGTCCTTCTCTTGCAGGAAATATAGGCCGGCCTAAAGCCGTATTTAATCATACGCGCAGA
Cr4       TGTCTGCTTAACAAAGCTCGACTACGATTGTTTAGCACCGGCTGTCACATCGAGGTATTGTATCCAGCGTTTGTTATAGATAAGGCCCCCGAGAGTTGTGCCAACAGTATAAGAACTCCTTTTAGCTGGATAAGCCCTCGCTGCACCGGCGATACGACTAACCCAACGTTTCTGTGACCTACAACGGGTGTCTTACACTAGCAACCTACCACGTCCTTCTCTTCCAGGAAATATAGGCCGGCCTAAAGCCGTATTTAATCATACGCGCAGA
A1        TGTCTGCTTAACAAAGCTCGACTACGATTGTTTAGCACCGGCTGTCACACCGAGGTATTGTATCCAGCGTTTGTTATAGATAAGGCCCCCGAGAGTTGTGCCAACAGTATAAGAACTCCTTTTAGCTGGATGAGCCCTCGCTGCACTGGCGATTCGACTAACCCAACGTTTCTGTGACCTACAACGGGTGTCTTACACTAGCAACCTACCACGTCCCTCTCTTCCAGGAAATATAGGCCGGCCTAAAGCCGTATTTAATCATACGCGCAGA
Ap1       TGTCTGCTTAACAAAGCTCGACTACGATTGTTTAGCACCGGCTGTCACACCGAGGTATTGTATCCAGCGTTTGTTATAGATAAGGCCCCCGAGAGTTGTGCCAACAGTATAAGAACTCCTTTTAGCTGGATAAGCCCTCGCTGCACTGGCGATTCGACTAACCCAACGTTTCTGTGACCTACAACGGGTGTCTTACACTAGCAACCTACCACGTCCCTCTCTTCCAGGAAATATAGGCCGGCCTAAAGCCGTATTTAATCATACGCGCAGA
Cb1       TGTCTGCTTAACAAAGCTCGACTACGATTGTTTAGCACCGGCTGTCACACCGAGGTATTGTATCCAGCGTTTGTTATAGATAAGGCCCCCGAGAGTTGTGCCAACAGTATAAGAACTCCTTTTAGCTGGATAAGCCCTCGCTGCACTGGCGATTCGACTAACCCAACGTTTCTGTGACCTACAACGGGTGTCTTACACTAGCAACCTACCACGTCCCTCTCTTCCAGGAAATATAGGCCGGCCTAAAGCCGTATTTAATCATACGCGCAGA
Cm4       TGTCTGCTTAACAAAGCTCGACTACGATTGTTTAGCACCGGCTGTCACACCGAGGTATTGTATCCAGCGTTTGTTATAGATAAGGCCCCCGAGAGTTGTGCCAACAGTATAAGAACTCCTTTTAGCTGGATAAGCCCTCGCTGCACTGGCGATTCGACTAACCCAACGTTTCTGTGACCTACAACGGGTGTCTTACACTAGCAACCTACCACGTCCCTCTCTTCCAGGAAATATAGGCCGGCCTAAAGCCGTATTTAATCATACGCGCAGA
Re4       TGTCTGCTTAACAAAGCTCGACTACGATTGTTTAGCACCGGCTGTCACACCGAGGTATTGTATCCAGCGTTTGTTATAGATAAGGCCCCCGAGAGTTGTGCCAACAGTATAAGAACTCCTTTTAGCTGGATAAGCCCTCGCTGCACTGGCGATTCGACTAACCCAACGTTTCTGTGACCTACAACGGGTGTCTTACACTAGCAACCTACCACGTCCCTCTCTTCCAGGAAATATAGGCCGGCCTAAAGCCGTATTTAATCATACGCGCAGA
E1        TGTCTGTTTAACAAAGCTCGACTACGATTGTTTAGCACCGGCTGTTACACCGAGGTATTATATCCAGCGTTTGTTAAAGATAAGGCCCCCGAGAGTTGTGTCAACAGTATAAGAACTCCTTTTAGTTGGATAAACCCTCGCTGCACCGGCGATTCGACCGACCCAACGTTTCTGTGACCTACAACGGGTGTCTTACACTAGCAACCTACCACGTCCCTCTCTTCCGGGAAATATAGGCCGGCCTAAAGCCGTATTTAATCATACGCGCAGA
ER2       TGTCTGTTTAACAAAGCTCGACTACGATTGTTTAGCACCGGCTGTTACACCGAGGTATTATATCCAGCGTTTGTTAAAGATAAGGCCCCCGAGAGTTGTGTCAACAGTATAAGAACTCCTTTTAGTTGGATAAACCCTCGCTGCACCGGCGATTCGACTGACCCAACGTTTCTGTGACCTACAACGGGTGTCTTACACTAGCAACCTACCACGTCCCTCTCTTCCGGGAAATATAGGCCGGCCTAAAGCCGTATTTAATCACACGCGCAGA
22 270
SIC1      TAAAACCCATTACTATCCACACCCACCTAATACTCCTCATAATAATCCTATCCTCTATTCTTTACCAACATTCTCGCTACACCACCTATCCATATCACTAACACAACACCCACACACCACCCCACAACCAATTCTAATTTTTACTCATCTACTCCACAGTTAATTAAGGCCCTCCATCCACTCAACCCACACTATTCTATAAATCCAAATCAACCAACAACTATATCCTTTAAATATAAAACATTTTCAATTCACTTTTTCAAAAACAAA
Cp4       TAAAACACATTACTAACTACACCCACTCTATATTTTTTGTCATAGTTTTATTCCCCACCCCCCACTAACATTCACACCACACCATACATCGAAACTACTCATCCAACACCCACATATCACCCCATAACTAACTGCCTAATTTACCGACCAATTCAACCATCACTTAAAATCCTCTATACACCTACCTCACACCACATTATAAACCTAAACTAATCAATACTTATATTTTTTAAATAAAAAACATTCTCAACCCACCTTCCCTGAAACAAA
Cf1       TAAAACACATTACTAACTACACCCACTCTATATTTTTTGTCATAGTTTTATTCCCCACCCCCCACTAACATTCACACCACACCATACATCGAAACTACTCATCCAACACCCACATATCACCCCATAACTAACTGCCTAATTTACCGACCAATTCAACCATCACTTAAAATCCTCTATACACCTACCTCACACCACATTATAAACCTAAACTAATCAATACTTATATTTTTTAAATAAAAAACATTCTCAACCCACCTTCTCTGAAACAAA
M2        TAAAACACATTACTAACTACACCCACTCTATATTTTTTGTCATAGTTTTATTCCCCACCCCCCACTAACATTCACACCACACCATACATCGAAACTACTCATCCAACACCCACATATCACCCCATAACTAACTGCCTAATTTACCGACCAATTCAACCATCACTTAAAATCCTCTATACACCTACCTCACACCACATTATAAACCTAAACTAATCAATACTTATATTTTTTAAATAAAAAACATTCTCAACCCACCTTCCCTGAAACAAA
Co3       TAAAACATATTACTAACTACACCCACCCTATATTTTTTGTCATGATTTTATTCCCCACCCCCCACTAACATTCACACCACACTATACATCGAAACTACTGATCCAACATCCACATATCACCCCATAACTAACTACCTAATTTACCGACCAATTCAACCATCACTTAAAATCCTCTATACACCTACCTCACACCACATTATAAACCTAAACTAATCCATACTTATATTTTTTAAATAAAAAACATTTTCGACCCACCTTCCCAGATACAAA
Rd1       TAAAACACATTACTAACTACACCCACCCTATATTTTTTGTCATGATTTTATTCCCCACCCCCCACTAACATTCACACCACACCATACATCGAAACTACTGATCCAACATCCACATATCACCCCATAACTAACTGCCTAATTTACCGACCAATTCAACCACCACTTAAAATCCTCTATACACCTACCTCACACCACATTATAAACCTAAACTAATCCATACTTATATTTTTTAAATAAAAAACATTTTCAACCCACCTTCCCAGAAACAAA
Et2       TAAAACACATTACTAACTACACCCACCCTATATTTTTTGTCATAATTTTATTCCCCACCCCCCACTAACATTCACACCACACCATACATCGAAACTACTAATCCAACACCCACATATCACCCCATAACTAATTGCCTAATTTACCGACCAATTCAACCATCACTTAAAATCCTCTATACACCTACCTCACACCACATTATAAACCTAAACTAATCAATACTTATATTTTTTAAATAAAAAATATTTTCAACCCACCTTCCCAGAAACAAA
Ej3       TAAAACATATTACTAACTACACCCACCCTATATTTTTTGTCATGATTTTATTCCCCACCCCCCACTAACATTCACACCACACTATACATCGAAACTACTGATCCAACATCCACATATCACCCCATAACTAACTACCTAATTTACCGACCAATTCAACCATCACTTAAAATCCTCTATACACCTACCTCACACCACATTATAAACCTAAACTAATCCATACTTATATTTTTTAAATAAAAAACATTTTCGACCCACCTTCCCAGATACAAA
X2        TAAAACACATTACTAACTACACCCACCCTATATTTTTTGTCATAATTTTATTCCCCACCCCCCACTAACATTCACACCACACCATACATCGAAACTACTAATCCAACACCCACATATCACCCCATAACTAATTGCCTAATTTACCGACCAATTCAACCATCACTTAAAATCCTCTATACACCTACCTCACACCACATTATAAACCTAAACTAATCAATACTTATATTTTTTAAATAAAAAATATTTTCAACCCACCTTCCCAGAAACAAA
B1        TAAAACACATTACTAACTACACCCACTCTATATTTTTTGTCATAGTTTTATTCCCCACCCCCCACTAACATTCACACCACACCATACATCGAAACTACTCATCCAACACCCACATATCACCCCATAACTAACTGCCTAATTTACCGACCAATTCAACCATCACTTAAAATCCTCTATACACCTACCTCACACCACATTATAAACCTAAACTAATCAATACTTATATTTTTTAAATAAAAAACATTCTCAACCCACCTTCTCTGAAACAAA
D21       TAAAACACATCACTAACTACACCTACCCTATATTTTTTACCATGGTTCTATTCCCCACCCCCCACTAACACTCACACCACACCATACATCAAAACCACTAATCCAACACCCACATATCACCCCATAACTAACTACCTAATTTACCGACCAATTCAACCATAAATTAAAACCCTCTATACACCTACTTCACACCACATTATAAACCTAAACTAATCCGTATTTATACTCTTTAAATAAAAAACATTTTCAACCCACCTTCCCAGAAACAAA
Gu1       TAAAACACATTACTAACTACACCCACCCTATATTTTTTGTCATGATTTTATTCCCCACCCCCCACTAACATTCACACCACACCATACATCGAAACTACTGATCCAACATCCACATATCACCTCATAACTAACTACCTAATTTACCGACCAATTCAACCATCACTTAAAATCCTCTATACACCTACCTCACACCACATTATAAACCTAAACTAATCCATACTTATATTTTTTAAATAAAAAACATTTTCAACCCACCTTCCCAGAAACAAA
Mo1       TAAAACACATTACTAACTACACCCACCCTATATTTTTTGTCATGATTTTATTCCCCACCCCCCACTAACATTCACACCACACCATACATCGAAACTACTGATCCAACATCCACATATCACCCCATAACTAACTGCCTAATTTACCGACCAATTCAACCACCGCTTAAAATCCTCTATACACCTACCTCACACCACATTATAAACCTAAACTAATCCATACTTATATTTTTTAAATAAAAAACATTTTCAACCCACCTTCCCAGAAACAAA
Mg5       TAAAACACATCACTAACTACACCTACCCTATATTTTTTACCATGGTTCTATTCCCCACCCCCCACTAACACTCACACCACACCATACATCAAAACCACTAATCCAACACCCACATATCACCCCATAACTAACTACCTAATTTACCGACCAATTCAACCATAAATTAAAACCCTCTATACACCTACCTCACACCACATTATAAACCTAAACTAATCCGTATTTATACTCTTTAAATAAAAAACATTTCCAACCCACCTTCCCAGAAACAAA
Cr4       TAAAACATATTACTAACTACACCCACCCTATATTTTTTGTCATGATTTTATTCCCCACCCCCCACTAACATTCACACCACACCATACATCGAAACTACTGATCCAACATCCACATATCACCCCATAACTAACTACCTAATTTACCGACCAATTCAACCATCACTTAAAATCCTCTATACACCTACCTCACACCACATTATAAACCTAAACTAATCCATACTTATATTTTTTAAATAAAAAACATTTTCGACCCACCTTCCCAGAAACAAA
A1        TAAAACACATTACTAACTACACCCACCTTATATTTTTTGTTATAATTTCATTCCCCACCCCCCACTAACATTCACATCACACCATCTATCAAAACTACTAATCCAACACCCACACATCACCCTATAACTAACTACCTAATTTACTAATTAATTCAACCATCAATTAAAACCCTCTATACACCTAACTCACACCACATTATAAACCTAAACTATTCCATATTTATATCTTTTAAATAAAAAACATTTTCAACCCACCTTCCCAGAAACAAA
Ap1       TAAAACACATTACTAACTACACCCACCCTATATTTTTTGTTATAATTTCATTCCCCACCCCCCACTAACATTCACATCACACCATCTATCAAAACTACTAATCCAACACCCACACATCACCCTATAACTAACTACCTAATTTACTAATTAATTCAACCATCAATTAAAACCCTCTATACACCTAACTCACACCACATTATAAACCTCAACTATTCCATATTTATATCTTTTAAATAAAAAACATTTTCAACCCACCTTCCCAGAAACAAA
Cb1       TAAAACACATTACTAACTACACCCACCCTATATTTTTTGTTATAATTTCATTCCCCACCCCCCACTAACATTCACATCACACCATCTATCAAAACTACTAATCCAAGAACCACACATCACCCTATAACTAACTACCTAATTTACTAATTAATTCAACCATCAATTAAAACCCTCTATACACCTAACTCACACCACATTATAAACCTCAACTATTCCATATTTATATCTTTTAAATAAAAAACATTTTCAACCCACCTTCCCAGAAACAAA
Cm4       TAAAACACATTACTAACTACACCCACCCTATATTTTTTGTTATAATTTCATTCCCCACCCCCCACTAACATTCACATCACACCATCTATCAAAACTACTAATCCAACACCCACACATCACCCTATAACTAACTACCTAATTTACTAATTAATTCAACCATCAATTAAAACCCTCTATACACCTAACTCACACCACATTATAAACCTAAACTATTCCATATTTATATCTTTTAAATAAAAAACATTTTCAACCCACCTTCCCAGAAACAAA
Re4       TAAAACACATTACTAACTACACCCACCTTATATTTTTTGTTATAATTTCATTCCCCACCCCCCACTAACATTCACATCACACCATCTATCAAAACTACTAATCCAACACCCACACATCACCCTATAACTAACTACCTAATTTACTAATTAATTCAACCATCAATTAAAACCCTCTATACACCTAACTCACACCACATTATAAACCTAAACTATTCCATATTTATGTCTTTTAAATAAAAAACATTTTCAACCCACCTTCCCAGAAACAAA
E1        CAAAACACATTACCACTCATACCCACTCTATATTTTCCATTACAATCTCATCCCCTACTCCCCACCGACATTACCACCACACCATCTATCAATACCACTAATCCAACACCCACACATCATCCCATAACTAACTTCCCAGTTTACCGACTAATTCAACCACCAACTAAAACCCTCTACACACCCAACTCACACCGCTTTTTAAAACTAAACCAATCCATAGCTGTATTCTTCAAGCAAAAAACATCTTCAACCCATTTTCCCAGAAACAAA
ER2       CAAAACACATTACCACTCATACCCACTCTATATTTTCCATTACAATCCCATCCCCTACTCCCCACTGACATTACCACCACACCATCTATCAATACCACTAATCCAACACCCACACATCATCCCATAACTAACTTCCCAGTTTACCGACCAATTCAACCACCAACTAAAACCCTCTACACACCCAACTCACACCGCTTTTTAAAACTAAACCAATCCATATCTGTATTCTTCAAGCAAAAAACATCTTCAACCCATTTTCCCAGAAACAAA
22 149
SIC1      TTGGCCCTATAACTAAAATATACGCGGAAAGGATCTTAGTAGCGCAACGAACACGACCCCCGAGGGAATTAACGAGTTAATTTAAAAGTCAGATGAACCAACCACAACCAGCAAATGCGCACTTCCGGACGAGAAAGCAAGATCACCCA
Cp4       TTGGCCCTATAACTAATATATATGCGAAAAGGATCTTCGTGGTGCAACGAACATGACCCCCGAGGGAATTAACGAGTTAATTTAAAAGTCAGATGAACCAACCGCAACTAGTGAACGCGCACTTTCGGACGAGAAAGTAAGATCATCCA
Cf1       TTGGCCCTATAACTAATATATATGCGAAAAGGATCTTCGTGGTGCAACGAACACGACCCCCGAGGGAATTAACGAGTTAATTTAAAAGTCAGATGAACCAACCGCAACTAGTGAACGCGCACTTTCGGACGAGAAAGTAAGATCATCCA
M2        TTGGCCCTATAACTAATATATATGCGAAAAGGATCTTCGTGGTGCAACGAACACGACCCCCGAGGGAATTAACGAGTTAATTTAAAAGTCAGATGAACCAACCGCAACTAGTGAACGCGCACTTTCGGACGAGAAAGTAAGATCATCCA
Co3       TCGGCCCTATAACTAATATATATGCGGAAAGGATCTTCGTGGTGCAACGAACACGACCCCCGAGGGAATTAACGAGTTAATTTAAAAGTTAGATGAACCAACCGCAACTAGCGAACGCGCACTTTCGGACGAGAAAGTAGGATCATCCA
Rd1       TCGGCCCTATAACTAATATATATGCGGAAAGGATCTTCGTGGTGCAACGAACACGACCCCCGAGGGAATTAACGAGTTAATTTAAAAGTTAGATGAACCAACCGCAACTAGCGAACGCGCACTTTCGGACGAGAAAGTAGGATCATCCA
Et2       TCGGCCCTATAACTAATATATATGCGGGAAGGATCTTCGTGGTGCAACGAACACGACCCCCGAGGGAATTAACGAGTTAATTTAAAAGTCAGATGAACCAACCGCAACTAGTGAACGCGCACTTTCGGACGAGAAAGTAGGATCATCCA
Ej3       TCGGCCCTATAACTAATATATATGCGGAAAGGATCTTCGTGGTGCAACGAACACGACCCCCGAGGGAATTAACGAGTTAATTTAAAAGTTAGATGAACCAACCGCAACTAGCGAACGCGCACTTTCGGACGAGAAAGTAGGATCATCCA
X2        TCGGCCCTATAACTAATATATATGCGGGAAGGATCTTCGTGGTGCAACGAACACGACCCCCGAGGGAATTAACGAGTTAATTTAAAAGTCAGATGAACCAACCGCAACTAGTGAACGCGCACTTTCGGACGAGAAAGTAGGATCATCCA
B1        TTGGCCCTATAACTAATATATATGCGAAAAGGATCTTCGTGGTGCAACGAACACGACCCCCGAGGGAATTAACGAGTTAATTTAAAAGTCAGATGAACCAACCGCAACTAGTGAACGCGCACTTTCGGACGAGAAAGTAAGATCATCCA
D21       TCGGCCCTATAACTAATATATATGCGGAAAGGATCTTTGTGGTGCAACGAACACGACCCCCGAGGGAATTAACGAGTTAATTTAAAAGTTAGATGAACCAACCGCAACTAGCGAACGCGCACTTTCGGACGAGAAAGTAAGATCATCCA
Gu1       TCGGCCCTATAACTAATATATATGCGGAAAGGATCTTCGTAGTGCAACGAACACGACCCCCGAGGGAATTAACGAGTTAATTTAAAAGTTAGATGAACCAACCGCAACTAGCGAACGCGCACTTTCGGACGAGAAAGTAAGATCATCCA
Mo1       TCGGCCCTATAACTAATATATATGCGGAAAGGATCTTCGTAGTGCAACGAACACGACCCCCGAGGGAATTAACGAGTTAATTTAAAAGTTAGATGAACCAACCGCAACTAGCGAACGCGCACTTTCGGACGAGAAAGTAGGATCATCCA
Mg5       TCGGCCCTATAACTAATATATATGCGAAAAGGATCTTTGTGGTGCAACGAACACGACCCCCGAGGGAATTAACGAGTTAATTTAAAAGTTAGATGAACCAACCGCAACTAGCGAACGCGCACTTTCGGACGAGAAAGTAAGATCATCCA
Cr4       TCGGCCCTATAACTAATATATATGCGGAAAGGATCTTCGTGGTGCAACGAACACGACCCCCGAGGGAATTAACGAGTTAATTTAAAAGTTAGATGAACCAACCGCAACTAGCGAACGCGCACTTTCGGACGAGAAAGTAGGATCATCCA
A1        TCGGCCCTATAACTAATATATATGCGGAAAGGATCTTCGTAGTGCAACGAACACGACCCCCGAGGGAATTAACGAGTTAATTTAAAAGTTAGATGAACCAACCACAACTAGCAAACGCGCACTTTCGGACGAGAAAGTAAGATCATCCA
Ap1       TCGGCCCTATAACTAATATATATGCGGAAAGGATCTTCGTAGTGCAACGAACACGACCCCCGAGGGAATTAACGAGTTAATTTAAAAGTTAGATGAACCAACCACAACTAGCAAACGCGCACTTTCGGACGAGAAAGTAAGATCATCCA
Cb1       TCGGCCCTATAACTAATATATATGCGGAAAGGATCTTCGTAGTGCAACGAACACGACCCCCGAGGGAATTAACGAGTTAATTTAAAAGTTAGATGAACCAACCACAACTAGCAAACGCGCACTTTCGGACGAGAAAGTAAGATCATCCA
Cm4       TCGGCCCTATAACTAATATATATGCGGAAAGGATCTTCGTAGTGCAACGAACACGACCCCCGAGGGAATTAACGAGTTAATTTAAAAGTTAGATGAACCAACCACAACTAGCAAACGCGCACTTTCGGACGAGAAAGTAAGATCATCCA
Re4       TCGGCCCTATAACTAATATATATGCGGAAAGGATCTTCGTAGTGCAACGAACACGACCCCCGAGGGAATTAACGAGTTAATTTAAAAGTTAGATGAACCAACCACAACTAGCAAACGCGCACTTTCGGACGAGAAAGTAAGATCATCCA
E1        TCGGCCCTATAACTAATATATATGCGAAAAGGATCTTCGTAGCGCAACGAACACGACCCCCGAGGGAATTAACGAGTTAATTTAAAAGTCAGATGAACCAACCACAACTAGCGAACGCGCACTTTCGGACGAGAAAGTAAGATCATCCA
ER2       TCGGCCCTATAACTAATATATATGCGAAAAGGATCTTCGTAGCGCAACGAACACGACCCCCGAGGGAATTAACGAGTTAATTTAAAAGTCAGATGAACCAACCACAACTAGCGAACGCGCACTTTCGGACGAGAAAGTAAGATCATCCA
22 149
SIC1      TAACCTAAATAGCCCCACCACCCACCAATTACCTCCATACATCAAATTTCCTCCATACCCAATCACAAATTTTAATCATTTATATTTTAACCACATTTATAAAACTCAAATCACAAACGCTACTAAAGTAACTCAAACATTAAAAAAAA
Cp4       CAACTCAAATAGTCCTACCAACTACTAACCATCCCTATACGCAAATCCTTTTACATACCCAATCACAAACCTTAATTACTTATATTTTAACCACATTTATAAAACCCAAATTACAGACACCACCAAAATAACTCAAACCCTAAAAAAAA
Cf1       CAACTCAAATAGTCCTACCAACTACTAACCATCCCTATACGCAAATCCTTTTACATACCCAATCACAAACCTTAATTACTTATATTTTAACCACATTTATAAAACCCAAATTACAGACACCACCAAAATAACTCAAACCCTAAAAAAAA
M2        TAACTCAAATAGTCCTACCAACTACTAACCATCCTTATACGCAAATCCTTTTACATACCCAATCACAAACTTTAATTACTTATATTTTAACCACATTTATAAAACCCAAATTACAGACACCACCAAAATAACTCAAACCCTAAAAAAAA
Co3       CAACTCAAATAGTCCTACCAACTACTAACCATCTCTATACACAAATCCTTTTACATACCCAATCACAAACTTTAATTACTTATATTTTAACCACATTTATAAAACCCGAATTACAGACACCACCAAAATAACTCGAACCCTAAAAAAAA
Rd1       CAACTCAAATAGTCCTACCAACTACTAACCATCTCTACACACAAATTCTCTTACATACCCAATCACAAACTTTAATTACTTATATTTTAACCACATTTATAAAACCCGAATTACAGACACCACCAAAATAACTCGAACCCTAAAAAAAA
Et2       CAACTCAAATAGTCCTACCAACTACTAACCATCCCTATACACAAATCCTTCTACATACCCAATCACAAACCTTAATTACTTATATTTTAACCACATTTATAAAACCCAAATTACAGACACCACCAAAATAACTCGAACCCTAAAAAAAA
Ej3       CAACTCAAATAGTCCTACCAACTACTAACCATCTCTATACACAAATCCTTTTACATACCCAATCACAAACTTTAATTACTTATATTTTAACCACATTTATAAAACCCGAATTACAGACACCACCAAAATAACTCGAACCCTAAAAAAAA
X2        CAACTCAAATAGTCCTACCAACTACTAACCATCCCTATACACAAATCCTTCTACATACCCAATCACAAACCTTAATTACTTATATTTTAACCACATTTATAAAACCCAAATTACAGACACCACCAAAATAACTCGAACCCTAAAAAAAA
B1        CAACTCAAATAGTCCTACCAACTACTAACCATCCCTATACGCAAATCCTTTTACATACCCAATCACAAACTTTAATTACTTATATTTTAACCACATTTATAAAACCCAAATTACAGACACCACCAAAATAACTCAAACCCTAAAAAAAA
D21       CAACCCAAATAGTCCTATCAGCTACTAACCATCCCTATACACAAATTCTTCTACATACCCAATCACAAACTTCAATTACTTATATTTTAACCACATCTATATAACCCAAATTACAGACACTATCAAAATAACTCGAACCCTAAAAAAAA
Gu1       CAACTCAAATAGTCCTACCAACTACTAACCATCTCTATACACAAATTCTTTTACATACCCAATCACAAACTTTAATTACTTATATTTTAACCACATTTATAAAACCCGAATTACAGACACCACCAAAATAACTCGAACCCTAAAAAAAA
Mo1       CAACTCAAATAGTCCTACCAACTACTAACCATCTCTACACACAAATTCTCTTACATACCCAATCACAAACTTTAATTACTTATATTTTAACCACATTTATAAAACCCGAATTACAGACACCACCAAAATAACTCGAACCCTAAAAAAAA
Mg5       CAACTCAAATAGTCCTATCAGCCACTAACCATCCCTATACACAAATTCTTCTACATACCCAATCACAAACTTCAATTACTTATATTTTAACCACATCTATAAAACCCAAATTACAGACACTATCAAAATAACTCGAACCCTAAAAAAAA
Cr4       CAACTCAAATAGTCCTACCAACTACTAACCATCTCTATACACAAATTCTTTTACATACCCAATCACAAACTTTAATTACTTATATTTTAACCACATTTATAAAACCCGAATTACAGACACCACCAAAATAACTCGAACCCTAAAAAAAA
A1        CAACTCAAATAGCCCTACCAGCTACTAACCATCCTTATACACAAATTCTTTTACATACCCAACCACAAACTTTAATTACTTATATTTTAACCACATTTATAAGACTCAAATCACAGACACCGCCAAAATAACTCCAACCCTAAAAAAAA
Ap1       CAACTCAAATAGCCCTACCAGCTACTAACCATCCTTATACACAAATTCTTTTACATACCCAACCACAAACTTTAATTACTTATATTTTAACCACATTTATAAGACTCAAATCACAGACACCGCCAAAATAACTCCAACCCTAAAAAAAA
Cb1       CAACTCAAATAGCCCTACCAGCTACTAACCATCCTTATACACAAATTCTTTTACATACCCAACCACAAACTTTAATTACTTATATTTTAACCACATTTATAAGACTCAAATCACAGACACCGCCAAAATAACTCCAACCCTAAAAAAAA
Cm4       CAACTCAAATAGCCCTACCAGCTACTAACCATCCTTATACACAAATTCTTTTACATACCCAACCACAAACTTTAATTACTTATATTTTAACCACATTTATAAGACTCAAATCACAGACACCGCCAAAATAACTCCAACCCTAAAAAAAA
Re4       CAACTCAAATAGCCCTACCAGCTACTAACCATCCTTATACACAAGTTCTTTTACATACCCAACCACAAACTTTAATTACTTATATTTTAACCACATTTATAAGACTCAAATCACAGACACCGCCAAAATAACTCCAACCCTAAAAAAAA
E1        CAACCTAAATAGCCCCACCAACTACCAACCATTTTTATACATAAATTCTCCTACACACCCAATCACAAACTTCAATTACTTATATTTTAACCACATTAATAAAACTCAAATTACAAACACCACCAGAATAATTCAAACATTAAAAAAAA
ER2       CAACCTAAATAGCCCCACCAACTACCAACCATTTTTATACATAAATTCTCCTACACACCCAATCACAAACTTCAATTACTTATATTTTAACCACATTAATAAAACTCAAATTACAAACACCACCAGAATAATTCAAACATTAAAAAAAA
22 213
SIC1      TACTTTCCGCCAGAGAACTACGTGAAAAATAAAACTCAAAGGACTTATCGGCGGATAATACCCCCCCACCTAATAGCAAAACCCCCGTCGACATTACTGTCATAGTAGACAATCCTAACAATACACAAAAATAAACATTATGATAACACGAATTCATGAAAAATTGAAGGTGAATAGTATAAGAGTGTAACATCGCTCCACCGCCCGTCACCC
Cp4       TACTTTCCGCCAGAGAACTACATGAAAAATGAAACTCAAAGGACTTATCGGCGGGTAATAATCCCCCACCCAATAGCAAAATCCCCGTCGACATTACTGCCATAGTAAACAATCTCATCAACACACAAAAATAAACATTATAATAATACGAATTCATGAAACATTGAAGGTGAACAGTATAAGAGTGTAACAACGCTCCACCGCCCGTCACCC
Cf1       TACTTTCCGCCAGAGAACTACATGAAAAATGAAACTCAAAGGACTTATCGGCGGGTAATAATCCCCCACCCAATAGCAAAATCCCCGTCGACATTACTGCCATAGTAAACAATCTCATCAACACACAAAAATAAACATTATAATAATACGAATTCATGAAACATTGAAGGTGAACAGTATAAGAGTGTAACAACGCTCCACCGCCCGTCACCC
M2        TACTTTCCGCCAGAGAACTACATGAAAAATGAAACTCAAAGGACTTATCGGCGGGTAATAATCCCCCACCCAATAGCAAAATCCCCGTCGACATTACTGCCATAGTAAACAATCTCATCAACACACAAAAATAAACATTATAATAATACGAATTCATGAAACATTGAAGGTGAACAGTATAAGAGTGTAACAACGCTCCACCGCCCGTCACCC
Co3       TACTTTCCGCCAGAGAACTACATGAAAAATGAAACTCAAAGGACTTATCGGCGGATAATAATCCCCCACCCAATAGCAAAATCCCCGTCGACATTACTGCCATAGTAAACAATCTCATCAACACACAAAAATAAACATTATAATAATACGAATTCATGAAACATTGAAGGTGAACAGTATAAGAGTGTAACAACGCTCCACCGCCCGTCACCC
Rd1       TACTTTCCGCCAGAGAACTACATGAAAAATGAAACTCAAAGGACTTATCGGCGGATAATAATCCCCCACCCAATAGCAAAATCCCCGTCGACATTACTGCCATAGTAAACAATCTCATCAACACACAAAAATAAACATTATAATAATACGAATTCATGAAACATTGAAGGTGAACAGTATAAGAGTGTAACAACGCTCCACCGCCCGTCACCC
Et2       TACTTTCCGCCAGAGAACTACATGAAAAATGAAACTCAAAGGACTTATCGGCGGGTAATAATCCCCCACCCAATAGCAAAATCCCCGTCGACATTACTGCCATAGTAAACAATCTCATCAACACACAAAAATAAACATTATAATAATACGAATTCATGAAACATTGAAGGTGAACAGTATAAGAGTGTAACAACGCTCCACCGCCCGTCACCC
Ej3       TACTTTCCGCCAGAGAACTACATGAAAAATGAAACTCAAAGGACTTATCGGCGGATAATAATCCCCCACCCAATAGCAAAATCCCCGTCGACATTACTGCCATAGTAAACAATCTCATCAACACACAAAAATAAACATTATAATAATACGAATTCATGAAACATTGAAGGTGAACAGTATAAGAGTGTAACAACGCTCCACCGCCCGTCACCC
X2        TACTTTCCGCCAGAGAACTACATGAAAAATGAAACTCAAAGGACTTATCGGCGGGTAATAATCCCCCACCCAATAGCAAAATCCCCGTCGACATTACTGCCATAGTAAACAATCTCATCAACACACAAAAATAAACATTATAATAATACGAATTCATGAAACATTGAAGGTGAACAGTATAAGAGTGTAACAACGCTCCACCGCCCGTCACCC
B1        TACTTTCCGCCAGAGAACTACATGAAAAATGAAACTCAAAGGACTTATCGGCGGGTAATAATCCCCCACCCAATAGCAAAATCCCCGTCGACATTACTGCCATAGTAAACAATCTCATCAACACACAAAAATAAACATTATAATAATACGAATTCATGAAACATTGAAGGTGAACAGTATAAGAGTGTAACAACGCTCCACCGCCCGTCACCC
D21       TACTTTCCGCCAGAGAACTACATGAAAAATGAAACTCAAAGGACTTATCGGCGGATAATAATCCCCCACCCAATAGCAAAATCCCCGTCGACACTACTGCCATAGTAGACAATCTCATCAACACACAAAAATAAACATTATAATAATACGAATTCATGAAACATTGAAGGTGAACAGTATAAGAGTGTAACAACGCTCCACCGCCCGTCACCC
Gu1       TACTTTCCGCCAGAGAACTACATGAAAAATGAAACTCAAAGGACTTATCGGCGGATAATAATCCCCCACCCAATAGCAAAATCCCCGTCGACATTACTGCCATAGTAAACAATCTCATCAACACACAAAAATAAACATTATAATAATACGAATTCATGAAACATTGAAGGTGAACAGTATAAGAGTGTAACAACGCTCCACCGCCCGTCACCC
Mo1       TACTTTCCGCCAGAGAACTACATGAAAAATGAAACTCAAAGGACTTATCGGCGGATAATAATCCCCCACCCAATAGCAAAATCCCCGTCGACATTACTGCCATAGTAAACAATCTCATCAACACACAAAAATAAACATTATAATAATACGAATTCATGAAACATTGAAGGTGAACAGTATAAGAGTGTAACAACGCTCCACCGCCCGTCACCC
Mg5       TACTTTCCGCCAGAGAACTACATGAAAAATGAAACTCAAAGGACTTATCGGCGGATAATAATCCCCCACCCAATAGCAAAATCCCCGTCGACACTACTGCCATAGTAGACAATCTCATCAACACACAAAAATAAACATTATAATAATACGAATTCATGAAACATTGAAGGTGAACAGTATAAGAGTGTAACAACGCTCCACCGCCCGTCACCC
Cr4       TACTTTCCGCCAGAGAACTACATGAAAAATGAAACTCAAAGGACTTATCGGCGGATAATAATCCCCCACCCAATAGCAAAATCCCCGTCGACATTACTGCCATAGTAAACAATCTCATCAACACACAAAAATAAACATTATAATAATACGAATTCATGAAACATTGAAGGTGAACAGTATAAGAGTGTAACAACGCTCCACCGCCCGTCACCC
A1        GACTTTCCGCCAGAGAACTACATGAAAAATGAAACTCAAAGGACTTATCGACGGATAATAATCCCCCACCCAATAGCAAAATCCCCGTCGACATTACTGCCATAGTAAACAATCTTATCAACACACAAAAATAAACATTATAATAATACGAATTCATGAAACATTGAAGGTGAATAGTATAAGAGTGTAACAACGCTCCACCGCCCGTCACCC
Ap1       GACTTTCCGCCAGAGAACTACATGAAAAATGAAACTCAAAGGACTTATCGACGGATAATAATCCCCCACCCAATAGCAAAATCCCCGTCGACATTACTGCCATAGTAAACAATCTTATCAACACACAAAAATAAACATTATAATAATACGAATTCATGAAACATTGAAGGTGAATAGTATAAGAGTGTAACAACGCTCCACCGCCCGTCACCC
Cb1       GACTTTCCGCCAGAGAACTACATGAAAAATGAAACTCAAAGGACTTATCGACGGATAATAATCCCCCACCCAATAGCAAAATCCCCGTCGACATTACTGCCATAGTAAACAATCTTATCAACACACAAAAATAAACATTATAATAATACGAATTCATGAAACATTGAAGGTGAATAGTATAAGAGTGTAACAACGCTCCACCGCCCGTCACCC
Cm4       GACTTTCCGCCAGAGAACTACATGAAAAATGAAACTCAAAGGACTTATCGACGGATAATAATCCCCCACCCAATAGCAAAATCCCCGTCGACATTACTGCCATAGTAAACAATCTTATCAACACACAAAAATAAACATTATAATAATACGAATTCATGAAACATTGAAGGTGAATAGTATAAGAGTGTAACAACGCTCCACCGCCCGTCACCC
Re4       GACTTTCCGCCAGAGAACTACATGAAAAATGAAACTCAAAGGACTTATCGACGGATAATAATCCCCCACCCAATAGCAAAATCCCCGTCGACATTACTGCCATAGTAAACAATCTTATCAACACACAAAAATAAACATTATAATAATACGAATTCATGAAACATTGAAGGTGAATAGTATAAGAGTGTAACAACGCTCCACCGCCCGTCACCC
E1        TACTTTCCGCCAGAGAACTACATGAAAAGTGAAACTCAAAGGACTTATCGGCGGATAATAACCCCCCACCCAATAGCAAAACCCCCGTCGACATTACTGCTATAGTAAACAACCTTATCAATACACAAAAATAAACATTATAATAATACGAATTCATGAAACATTGAAGGTGAATAGTATAAGAGTGTAACAACGCTCCACCGCCCGTCACCC
ER2       TACTTTCCGCCAGAGAACTACATGAAAAGTGAAACTCAAAGGACTTATCGGCGGATAATAACCCCCCACCCAATAGCAAAACCCCCGTCGACATTACTGCTATAGTAAACAACCTTATCAATACACAAAAATAAACATTATAATAATACGAATTCATGAAACATTGAAGGTGAATAGTATAAGAGTGTAACAACGCTCCACCGCCCGTCACCC
22 481
SIC1      TTTCCCTTCAGACCTCATCTCAAGTGCTCCTACCAATCCGGTTTTAGTCTGAACTAACAGTGCAATGGACTTCGCGCAAGCTCTCTATATGGTATTATTTCCTTAATGCTTGGTAGACATATTTTTTTATACCACGAACGCAACCCTAAAATTTCCCATACAAATTTCGATATTTTTTAACAAGTTTTTTATTAAATTTTCAAAAAAACCTCTAATGCAATTTTTTGAACAAAATACTCCGCGTCCGTGCTCATCACACGAAACTAAAAAAATTATTATTATTTTTTCTATAACAACTAAATTAATTATAATACTAAATTTAACCATATAATTTAAAATTTAACTAAAAAAAAATACATTTTTTTTATGGCAAACCCCCCTACCCCCCTACCAATAATTTTTCATGTTTAATCAAATTTTTTTCTCGCCAAACCCCTAAAACGAGATTCAACTAAACTGATTAATTATCGGTTAATTACAG
Cp4       TTTCCCTTCAGACCTCATCTCAAGTGCTCCTACCAATCCGGTTTTAGTCTGAACTAACAGTGCAATGGTCTTCGCGCAAGTTCTCTATATGGTATTATTGTTTTAATGCTTGCTAGACATATTTTTTTATACCACGAACGCAACCCTAAAATTTCCCATACAATTTTCAACAAATTTTAACAAAATTTTAATTAAATTTTCAAAAAAACCTCTAATGCAATATTTTATACACAAAACTCCGCGTCCGTGCTCATCACACGAAACTAAAAAAACTATTAATATTTTTTCTACAACAACTAAACTAATTATAATACTAAATTTAACCATATAAATTAAAATTTAACTAAAAAAAAATACATTTTTTTTATGGCAAACCCCCCTACCCCCCTACCAATAATTTTTCATGTTTAATCAAATTTTTTTCTCGCCAAACCCCTAAAACGAGATTTGATCAAACTGATTAATTATCGGTTAATTACAG
Cf1       TTTCCCTTCAGACCTCATCTCAAGTGCTCCTACCAATCCGGTTTTAGTCTGAACTAACAGTGCAATGGTCTTCGCGCAAGTTCTCTATATGGTATTATTGTTTTAATGCTTGCTAGACATATTTTTTTATACCACGAACGCAACCCTAAAATTTCCCATACAATTTTCAACAAATTTTAACAAAATTTTAATTAAATTTTCAAAAAAACCTCTAATGCAATATTTTATACACAAAACTCCGCGTCCGTGCTCATCACACGAAACTAAAAAAACTATTAATATTTTTTCTACAACAACTAAACTAATTATAATACTAAATTTAACCATATAAATTAAAATTTAACTAAAAAAAAATACATTTTTTTTATGGCAAACCCCCCTACCCCCCTACCAATAATTTTTCATGTTTAATCAAATTTTTTTCTCGCCAAACCCCTAAAACGAGATTTGATCAAACTGATTAATTATCGGTTAATTACAG
M2        TTTCCCTTCAGACCTCATCTCAAGTGCTCCTACCAATCCGGTTTTAGTCTGAACTAACAGTGCAATGGTCTTCGCGCAAGTTCTCTATATGGTATTATTGTTTTAATGCTTGCTAGACATATTTTTTTATACCACGAACGCAACCCTAAAATTTCCCATACAATTTTCAACAAATTTTAACAAAATTTTAATTAAATTTTCAAAAAAACCTCTAATGCAATATTTTATACACAAAACTCCGCGTCCGTGCTCATCACACGAAACTAAAAAAACTATTAATATTTTTTCTACAACAACTAAACTAATTATAATACTAAATTTAACCATATAAATTAAAATTTAACTAAAAAAAAATACATTTTTTTTATGGCAAACCCCCCTACCCCCCTACCAATAATTTTTCATGTTTAATCAAATTTTTTTCTCGCCAAACCCCTAAAACGAGATTTGATCAAACTGATTAATTATCGGTTAATTACAG
Co3       TTTCCCTTCAGACCTCATCTCAAGTGCTCCTACCAATCCGGTTTTAGTCTGAACTAACAGTGCAATGGTCTTCGCGCAAGTTCTCTATATGGTATTATTGTCTTAATGCTTGCTAGACATATTTTTTTATACCACGAACGCAACCCTAAAATTTCCCATACAATTTTCAACAAATTTTAACAAAATTTTAATTAAATTTTCAAAAAAACCTCTAATGCAATATTTTATACACAAAACTCCGCGTCCGTGCTCATCACACGAAACTAAAAAAATTATTAATATTTTTTCTACAACAACTAAACTAATTATAATACTAAATTTAACCATATAAATTAAAATTTAACTAAAAAAAAATACATTTTTTTTATGGCAAACCCCCCTACCCCCCTACCAATAATTTTTCATGTTTAATCAAATTTTTTTCTCGCCAAACCCCTAAAACGAGATTCGACCAAACTGATTAATTATCGGTTAATTACAG
Rd1       TTTCCCTTCAGACCTCATCTCAAGTGCTCCTACCAATCCGGTTTTAGTCTGAACTAACAGTGCAATGGTCTTCGCGCAAGTTCTCTATATGGTATTATTGTCTTAATGCTTGCTAGACATATTTTTTTATACCACGAACGCAACCCTAAAATTTCCCATACAATTTTCAACAAATTTTAACAAATTTTTAATTAAATTTTCAAAAAAACCTCTAATGCAATATTTTATACACAAAACTCCGCGTCCGTGCTCATCACACGAAACTAAAAAAACTATTAATATTTTTTCTACAACAACTAAACTAATTATAATACTAAATTTAACCATATAAATTAAAATTTAACTAAAAAAAAATACATTTTTTTTATGGCAAACCCCCCTACCCCCCTACCAATAATTTTTCATGTTTGATCAAATTTTTTTCTCGCCAAACCCCTAAAACGAGATTCGACCAAACTGATTAATTATCGGTTAATTACAG
Et2       TTTCCCTTCAGACCTCATCTCAAGTGCTCCTACCAATCCGGTTTTAGTCTGAACTAACAGTGCAATGGTCTTCGCGCAAGTTCTCTATATGGTATTATTGTTTTAATGCTTGCTAGACATATTTTTTTATACCACGAACGCAACCCTAAAATTTCCCATACAATTTTCAACAAATTTTAACAAAATTTTAATTAAATTTTCAAAAAAACCTCTAATGCAATATTTTATACACAAAACTCCGCGTCCGTGCTCATCACACGAAACTAAAAAAACTATTAATATTTTTTCTACAACAACTAAACTAATTATAATACTAAATTTAACCATATAAATTAAAATTTAACTAAAAAAAAATACATTTTTTTTATGGCAAACCCCCCTACCCCCCTACCAATAATTTTTCATGTTTAATCAAATTTTTTTCTCGCCAAACCCCTAAAACGAGATTCGACCAAACTGATTAATTATCGGTTAATTACAG
Ej3       TTTCCCTTCAGACCTCATCTCAAGTGCTCCTACCAATCCGGTTTTAGTCTGAACTAACAGTGCAATGGTCTTCGCGCAAGTTCTCTATATGGTATTATTGTCTTAATGCTTGCTAGACATATTTTTTTATACCACGAACGCAACCCTAAAATTTCCCATACAATTTTCAACAAATTTTAACAAAATTTTAATTAAATTTTCAAAAAAACCTCTAATGCAATATTTTATACACAAAACTCCGCGTCCGTGCTCATCACACGAAACTAAAAAAATTATTAATATTTTTTCTACAACAACTAAACTAATTATAATACTAAATTTAACCATATAAATTAAAATTTAACTAAAAAAAAATACATTTTTTTTATGGCAAACCCCCCTACCCCCCTACCAATAATTTTTCATGTTTAATCAAATTTTTTTCTCGCCAAACCCCTAAAACGAGATTCGACCAAACTGATTAATTATCGGTTAATTACAG
X2        TTTCCCTTCAGACCTCATCTCAAGTGCTCCTACCAATCCGGTTTTAGTCTGAACTAACAGTGCAATGGTCTTCGCGCAAGTTCTCTATATGGTATTATTGTTTTAATGCTTGCTAGACATATTTTTTTATACCACGAACGCAACCCTAAAATTTCCCATACAATTTTCAACAAATTTTAACAAAATTTTAATTAAATTTTCAAAAAAACCTCTAATGCAATATTTTATACACAAAACTCCGCGTCCGTGCTCATCACACGAAACTAAAAAAACTATTAATATTTTTTCTACAACAACTAAACTAATTATAATACTAAATTTAACCATATAAATTAAAATTTAACTAAAAAAAAATACATTTTTTTTATGGCAAACCCCCCTACCCCCCTACCAATAATTTTTCATGTTTAATCAAATTTTTTTCTCGCCAAACCCCTAAAACGAGATTCGACCAAACTGATTAATTATCGGTTAATTACAG
B1        TTTCCCTTCAGACCTCATCTCAAGTGCTCCTACCAATCCGGTTTTAGTCTGAACTAACAGTGCAATGGTCTTCGCGCAAGTTCTCTATATGGTATTATTGTTTTAATGCTTGCTAGACATATTTTTTTATACCACGAACGCAACCCTAAAATTTCCCATACAATTTTCAACAAATTTTAACAAAATTTTAATTAAATTTTCAAAAAAACCTCTAATGCAATATTTTATACACAAAACTCCGCGTCCGTGCTCATCACACGAAACTAAAAAAACTATTAATATTTTTTCTACAACAACTAAACTAATTATAATACTAAATTTAACCATATAAATTAAAATTTAACTAAAAAAAAATACATTTTTTTTATGGCAAACCCCCCTACCCCCCTACCAATAATTTTTCATGTTTAATCAAATTTTTTTCTCGCCAAACCCCTAAAACGAGATTTGATCAAACTGATTAATTATCGGTTAATTACAG
D21       TTTCCCTTCAGACCTCATCTCAAGTGCTCCTACCAATCCGGTTTTAGTCTGAACTAACAGTGCAATGGTCTTCGCGCAAGTTCTCTATATGGTATTATTGTCTTAATGCTTGCTAGACATATTTTTTTATACCACGAACGCAACCCTAAAATTTACCATACAATTTTCAACAAATTTTAACAAAATTTTAATTAATTTTTCAAAAAAACCTCTAATGCAATATTTTATACACAATACTCCGCGTCCGTGCTCATCACACGAAACTAAAAAAACTATTAATATTTTTTCTACAACAACTAAACTAATTATAATACTAAATTTAACCATATAAATCAAAATTTAATTAAAAAAAAATACATTTTTTTTATGGCAAACCCCCCTACCCCCCTACCAATAATTTTTCATGTTTAATCAAATTTTTTTCTCGCCAAACCCCTAAAACGAGATTCGACCAAACTGATTAATTATCGGTTAATTACAG
Gu1       TTTCCCTTCAGACCTCATCTCAAGTGCTCCTACCAATCCGGTTTTAGTCTGAACTAACAGTGCAATGGTCTTCGCGCAAGTTCTCTATATGGTATTATTGTCTTAATGCTTGCTAGACATATTTTTTTATACCACGAACGCAACCCTAAAATTTCCCATACAATTTTCAACAAATTTTAACAAATTTTTAATTAAATTTTCAAAAAAACCTCTAATGCAATATTTTATACACAAAACTCCGCGTCCGTGCTCATCACACGAAACTAAAAAAACTATTAATATTTTTTCTACAACAACTAAACTAATTATAATACTAAATTTAACCATATAAATTAAAATTTAACTAAAAAAAAATACATTTTTTTTATGGCAAACCCCCCTACCCCCCTACCAATAATTTTTCATGTTTGATCAAATTTTTTTCTCGCCAAACCCCTAAAACGAGATTTGACCAAACTGATTAATTATCGGTTAATTACAG
Mo1       TTTCCCTTCAGACCTCATCTCAAGTGCTCCTACCAATCCGGTTTTAGTCTGAACTAACAGTGCAATGGTCTTCGCGCAAGTTCTCTATATGGTATTATTGTCTTAATGCTTGCTAGACATATTTTTTTATACCACGAACGCAACCCTAAAATTTCCCATACAATTTTCAACAAATTTTAACAAATTTTTAATTAAATTTTCAAAAAAACCTCTAATGCAATATTTTATACACAAAACTCCGCGTCCGTGCTCATCACACGAAACTAAAAAAACTATTAATATTTTTTCTACAACAACTAAACTAATTATAATACTAAATTTAACCATATAAATTAAAATTTAACTAAAAAAAAATACATTTTTTTTATGGCAAACCCCCCTACCCCCCTACCAATAATTTTTCATGTTTGATCAAATTTTTTTCTCGCCAAACCCCTAAAACGAGATTCGACCAAACTGATTAATTATCGGTTAATTACAG
Mg5       TTTCCCTTCAGACCTCATCTCAAGTGCTCCTACCAATCCGGTTTTAGTCTGAACTAACAGTGCAATGGTCTTCGCGCAAGTTCTCTATATGGTATTATTGTCTTAATGCTTGCTAGACATATTTTTTTATACCACGAACGCAACCCTAAAATTTACCATACAATTTTCAACAAATTTTAACAAAATTTTAATTAATTTTTCAAAAAAACCTCTAATGCAATATTTTATACACAATACTCCGCGTCCGTGCTCATCACACGAAACTAAAAAAACTATTAATATTTTTTCTACAACAACTAAACTAATTATAATACTAAATTTAACCATATAAATTAAAATTTAATTAAAAAAAAATACATTTTTTTTATGGCAAACCCCCCTACCCCCCTACCAATAATTTTTCATGTTTAATCAAATTTTTTTCTCGCCAAACCCCTAAAACGAGATTCGACCAAACTGATTAATTATCGGTTAATTACAG
Cr4       TTTCCCTTCAGACCTCATCTCAAGTGCTCCTACCAATCCGGTTTTAGTCTGAACTAACAGTGCAATGGTCTTCGCGCAAGTTCTCTATATGGTATTATTGTTTTAATGCTTGCTAGACATATTTTTTTATACCACGAACGCAACCCTAAAATTTCCCATACAATTTTCAACAAATTTTAACAAAATTTTAATTAAATTTTCAAAAAAACCTCTAATGCAATATTTTATACACAAAACTCCGCGTCCGTGCTCATCACACGAAACTAATAAAACTATTAATATTTTTTCTACAACAACTAAACTAATTATAATACTAAATTTAACCATATAAATTAAAATTTAACTAAAAAAAAATACATTTTTTTTATGGCAAACCCCCCTACCCCCCTACCAATAATTTTTCATGTTTAATCAAATTTTTTTCTCGCCAAACCCCTAAAACGAGATTCGACCAAACTGATTAATTATCGGTTAATTACAG
A1        TTTCCCTTCAGACCTCATCTCAAGTGCTCCTACCAATCCGGTTTTAGTCTGAACTAACAGTGCAATGGTCTTCGCGCAAGTTCTCTATATGGTATTATTGTCTTAATGCTTGCTAGACATATTTTTTTATACCACGAACGCAACCCTAAAATTTCCCATACAAATTTCAACAAATTTTAACAAATTTTTAACAAAATTTTCAAAAAAACCTCTAATGCAATATTTTATACACAATACTCCGCGTCCGTGCTCATCACACGAAACTAAAAAAATTATTAATATTTTTTCTACAACAACTAAATTAATTATAATACTAAATTTAACCATATAAATTAAAATTAAACTAAAAAAAAATACATTTTTTTTATGGCAAACCCCCCTACCCCCCTACCAATAATTTTTCATGTTTAATCAAATTTTTTTCTCGCCAAACCCCTAAAACGAGATTCGACTAAACTGATTAATTATCGGTTAATTACAG
Ap1       TTTCCCTTCAGACCTCATCTCAAGTGCTCCTACCAATCCGGTTTTAGTCTGAACTAACAGTGCAATGGTCTTCGCGCAAGTTCTCTATATGGTATTATTGTTTTAATGCTTGCTAGACATATTTTTTTATACCACGAACGCAACCCTAAAATTTCCCATACAAATTTCAACAAATTTTAACAAATTTTTAACAAAATTTTCAAAAAAACCTCTAATGCAATATTTTATACACAATACTCCGCGTCCGTGCTCATCACACGAAACTAAAAAAATTATTAATATTTTTTCTACAACAACTAAATTAATTATAATACTAAATTTAACCATATAAATTAAAATTAAACTAAAAAAAAATACATTTTTTTTATGGCAAACCCCCCTACCCCCCTACCAATAATTTTTCATGTTTAATCAAATTTTTTTCTCGCCAAACCCCTAAAACGAGATTCGACTAAACTGATTAATTATCGGTTAATTACAG
Cb1       TTTCCCTTCAGACCTCATCTCAAGTGCTCCTACCAATCCGGTTTTAGTCTGAACTAACAGTGCAATGGTCTTCGCGCAAGTTCTCTATATGGTATTATTGTTTTAATGCTTGCTAGACATATTTTTTTATACCACGAACGCAACCCTAAAATTTCCCATACAAATTTCAACAAATTTTAACAAATTTTTAACAAAATTTTCAAAAAAACCTCTAATGCAATATTTTATACACAATACTCCGCGTCCGTGCTCATCACACGAAACTAAAAAAATTATTAATATTTTTTCTACAACAACTAAATTAATTATAATACTAAATTTAACCATATAAATTAAAATTAAACTAAAAAAAAATACATTTTTTTTATGGCAAACCCCCCTACCCCCCTACCAATAATTTTTCATGTTTAATCAAATTTTTTTCTCGCCAAACCCCTAAAACGAGATTCGACTAAACTGATTAATTATCGGTTAATTACAG
Cm4       TTTCCCTTCAGACCTCATCTCAAGTGCTCCTACCAATCCGGTTTTAGTCTGAACTAACAGTGCAATGGTCTTCGCGCAAGTTCTCTATATGGTATTATTGTTTTAATGCTTGCTAGACATATTTTTTTATACCACGAACGCAACCCTAAAATTTCCCATACAAATTTCAACAAATTTTAACAAATTTTTAACAAAATTTTCAAAAAAACCTCTAATGCAATATTTTATACACAATACTCCGCGTCCGTGCTCATCACACGAAACTAAAAAAATTATTAATATTTTTTCTACAACAACTAAATTAATTATAATACTAAATTTAACCATATAAATTAAAATTAAACTAAAAAAAAATACATTTTTTTTATGGCAAACCCCCCTACCCCCCTACCAATAATTTTTCATGTTTAATCAAATTTTTTTCTCGCCAAACCCCTAAAACGAGATTCGACTAAACTGATTAATTATCGGTTAATTACAG
Re4       TTTCCCTTCAGACCTCATCTCAAGTGCTCCTACCAATCCGGTTTTAGTCTGAACTAACAGTGCAATGGTCTTCGCGCAAGTTCTCTATATGGTATTATTGTCTTAATGCTTGCTAGACATATTTTTTTATACCACGAACGCAACCCTAAAATTTCCCATACAAATTTCAACAAATTTTAACAAATTTTTAACAAAATTTTCAAAAAAACCTCTAATGCAATATTTTATACACAATACTCCGCGTCCGTGCTCATCACACGAAACTAAAAAAATTATTAATATTTTTTCTACAACAACTAAATTAATTATAATACTAAATTTAACCATATAAATTAAAATTAAACTAAAAAAAAATACATTTTTTTTATGGCAAACCCCCCTACCCCCCTACCAATAATTTTTCATGTTTAATCAAATTTTTTTCTCGCCAAACCCCTAAAACGAGATTCGACTAAACTGATTAATTATCGGTTAATTACAG
E1        TTTCCCTTCAGACCTCATCTCAAGTGCTCCTACCAATCCGGTTTTAGTCTGAACTAACAGTGCAATGGTCTTCGCGCAAGTTCTCTATATGGTATTATTGTCTTAATGCTTGCTAGACATATTTTTTTATACCACGAACGCAACCCTAAAATTTCCCATACAATTTTCAACAAATTTTAACAAATTTTTAATTAAATTTTCAAAAAAACCTCTAATGCAATATTTTATACACAATACTCCGCGTCCGTGCTCATCACACGAAATCAAAAAAATTATTAATATTTTTTCTACAACAACTAAATTAATTATAATACTAAATTTAACCATATAAATTAAAATTTAACTAAAAAAAAATACATTTTTTTTATGGCAAACCCCCCTACCCCCCTACCAATAATTTTTCATATTTAATCAAATTTTTTTCTCGCCAAACCCCTAAAACGAGATTCAACTAAACTGATTAATTATCGGTTAATTACAG
ER2       TTTCCCTTCAGACCTCATCTCAAGTGCTCCTACCAATCCGGTTTTAGTCTGAACTAACAGTGCAATGGTCTTCGCGCAAGTTCTCTATATGGTATTATTGTCTTAATGCTTGCTAGACATATTTTTTTATACCACGAACGCAACCCTAAAATTTCCCATACAATTTTCAACAAATTTTAACAAATTTTTAATTAAATTTTCAAAAAAACCTCTAATGCAATATTTTATACACAATACTCCGCGTCCGTGCTCATCACACGAAATCAAAAAAATTATTAATATTTTTTCTACAACAACTAAATTAATTATAATACTAAATTTAACCATATAAATTAAAATTTAACTAAAAAAAAATACATTTTTTTTATGGCAAACCCCCCTACCCCCCTACCAATAATTTTTCATATTTAATCAAATTTTTTTCTCGCCAAACCCCTAAAACGAGATTCAACTAAACTGATTAATTATCGGTTAATTACAG
