# Supplementary material for: Rate variation and estimation of divergence times using strict and relaxed clocks
Source: BMC Evol Biol. 2011 Sep 26;11:271. doi: 10.1186/1471-2148-11-271 (PMC3205074; doi:10.1186/1471-2148-11-271)
Supplement: Additional file 4 — Gallotiinae data. Sequences are in Phylip format. Partitions are in the order described in the manuscript. [file 1471-2148-11-271-S4.PHY]

24 325

L_lepida     tgtccgcttgccggtaca ccgtgaatcg gaagctgtag agtgaatagt cgtagtgcca tagggggacg ttatgaaaag acaggagtat cgaccggca acgaagctcg actaggattg tttaacaccg gctgtcacat cgaggtatta tatccagcgc ttgttattga taaggtcccc gagagtagtg tctgcatttg gagaaacctg actggaacgg tgtggtgaga gacacttacc tacctaaaga taaccctccg agtaacagca taagaactcc ttttagctgg ccacatcctc gcttcatcgg cgattcgacc gacccaac
GatA1E       tgtctgcttgccggtata ccgtgaatcg gaagctgtag agtgaatagt cgtagtgcca tagggggacg ttatgaaaag acaggagtat cgaccggca acaaagtttg actaggaatg tttagcaccg gccgttacaa cgaggtttta tatacagcgc ttgttttgga taaggccccc gagagtagtg cctgcatttg gagaaacctg actggaacgc tgtggtgaga gacacttatc tccctgacgg taaccttccg agtaacagta tatgaactcc ttttaggcgg caccacctct tcttctccgg cgatacgacc gacccaac
Gatla35      tgtctgcttgccggtata ccgtgaatcg gaagctgtag agtgaatagt cgtagtgcca tagggggacg ttatgaaaag acaggagtat cgaccggca acaaagtttg actaggaatg tttagcaccg gccgttacaa cgaggtttta tatacagcgc ttgttttgga taaggccccc gagagtagtg cctgcatttg gagaaacctg gctggaacgc tgtggtgaga gacacttatc tccctgacgg taaccttccg agtaacagta tatgaactcc ttttaggcgg caccacctct tcttctccgg cgatacgacc gacccaac
Gatmaj1      tgtctgcttgccggtata ccgtgaatcg gaagctgtag agtgaatagt cgtagtgcca tagggggacg ttatgaaaag acaggagtat cgaccggca acaaagcttg actaggaatg tttggcaccg gccgttacaa cgaggtttta tatacagcgc ttgttttaga taaggccccc gagagtagtg cctgcatttg gagaaacctg actggaacgc tgtggtgaga gacacttatc tccctgacgg taaccttccg agtaacagta tatgaactcc ttttaggcgg caccaccttt tcttctccgg cgatacgacc gacccaac
Gatmaj5      tgtctgcttgccggtata ccgtgaatcg gaagctgtag agtgaatagt cgtagtgcca tagggggacg ttatgaaaag acaggagtat cgaccggca acaaagcttg actaggaatg tttggcaccg gccgttacaa cgaggtttta tatacagcgc ttgttttaga taaggccccc gagagtagtg cctgcatttg gagaaacctg actggaacgc tgtggtgaga gacacttatc tccctgacgg taaccttccg agtaacagta tatgaactcc ttttaggcgg caccaccttt tcttctccgg cgatacgacc gacccaac
Gst2_E       tgtccgcttgccggtata ccgtgaatcg gaagctgtag agtgaatagt cgtagtgcca tagggggacg ttatgaaaag acaggagtat cgaccggca acaaagctcg actaggaatg tttagcaccg gccgtcacag cgaggtctta tatgcagcgc ttgttctaga taaggccccc gagagtagtg cctgcatttg gagaaacctg actagaacgg tgtggtgaga gatacttacc tccctaacgg tgacccttcg agtaacagca tatgaactcc ttataggcgg ctctaccctc gcttcaccgg cgatacgacc gacccaac
Gst5_E       tgtccgcttgccggtata ccgtgaatcg gaagctgtag agtgaatagt cgtagtgcca tagggggacg ttatgaaaag acaggagtat cgaccggca acaaagctcg actaggaatg tttagcaccg gccgtcacag cgaggtctta tatgcagcgc ttgttctaga taaggccccc gagagtagtg cctgcatttg gagaaacctg actagaacgg tgtggtgaga gatacttacc tccctaacgg tgacccttcg agtaacagca tatgaactcc ttataggcgg ctctaccctc gcttcaccgg cgatacgacc gacccaac
Gint2E       tgtccgcttgccggtaca ccgtgaatcg gaagctgtag agtgaatagt cgtagtgcca tagggggacg ttatgaaaag acaggagtat cgaccggca acagagctcg actaggaatg tttagcaccg gccgtcacaa cgaggtctta tatacagcgc ttgttttaga taaggccccc gagagtagtg cctgcatttg gagaaacctg actagaacgc tgtggtgaga gacacttacc tccctaacga taaccctccg agtaacagca tatgaactcc ttttaggcgg ccccaccctc tcttctccgg cgatacgacc gacccaac
Gsih16       tgtccgcttgccggtaca ccgtgaatcg gaagctgtag agtgaatagt cgtagtgcca tagggggacg ttatgaaaag acaggagtat cgaccggca acagagctcg actaggaatg tttagcaccg gccgtcacaa cgaggtctta tatacagcgc ttgttttgga taaggacccc gagagtagtg cctgcatttg gagaaacctg actagaatgc tgtggtgaga gacacttacc tccctaatga taaccctccg agtaacagca tatgaactcc ttttaggcgg ccccaccctc tcttctccgg cgatacgacc gacccaac
Gagat5       tgtccgcttgccggtaca ccgtgaatcg gaagctgtag agtgaatagt cgtagtgcca tagggggacg ttatgaaaag acaggagtat cgaccggca acaaagcttg actaggaatg tttagcaccg gccgttacaa cgaggtctta tatacagcgc ttgttttaga taaggcccct gagagtagtg cctgcatttg gagaaacttg actagaacgc tgtggtgaga gacacttacc tccctaatga taaccctccg agtaacagta tatgaactcc ttttaggcgg ccccaccctc tcttctccgg cgatacgacc gacccaac
Gagat1       tgtccgcttgccggtaca ccgtgaatcg gaagctgtag agtgaatagt cgtagtgcca tagggggacg ttatgaaaag acaggagtat cgaccggca acaaagcttg actaggaatg tttagcaccg gccgttacaa cgaggtctta tatacagcgc ttgttttaga taaggcccct gagagtagtg cctgcatttg gagaaacttg actagaacgc tgtggtgaga gacacttacc tccctaatga taaccctccg agtaacagta tatgaactcc ttttaggcgg ccccaccctc tcttctccgg cgatacgacc gacccaac
Gagat7       tgtccgcttgccggtaca ccgtgaatcg gaagctgtag agtgaatagt cgtagtgcca tagggggacg ttatgaaaag acaggagtat cgaccggca acaaagcttg actaggaatg tttagcaccg gccgttacaa cgaggtttta tatacagcgc ttgttttaga taaggcccct gagagtagtg cctgcatttg gagaaacttg actagaacgc tgtggtgaga gacacttacc tccctaatga taaccctccg agtaacagta tatgaactcc ttttaggcgg ccccaccctc tcttctccgg cgatacgacc gacccaac
GagaP2       tgtccgcttgccggtaca ccgtgaatcg gaagctgtag agtgaatagt cgtagtgcca tagggggacg ttatgaaaag acaggagtat cgaccggca acaaagcttg actaggaatg tttagcaccg gccgtcacaa cgaggtctta tatacagcgc ttgttttaga taaggcccct gagagtagtg cctgcatttg gagaaacttg actagaacgc tgtggtgaga gacacttacc tccctaatga taaccctccg agtaacagta tatgaactcc ttttaggcgg ccccaccctc tcttctccgg cgatacgacc gacccaac
GagaG1       tgtccgcttgccggtaca ccgtgaatcg gaagctgtag agtgaatagt cgtagtgcca tagggggacg ttatgaaaag acaggagtat cgaccggca acaaagcttg actaggaatg tttagcaccg gccgtcacaa cgaggtctta tatacagcgt ttgttctaga taaggccccc gagagtagtg cctgcatttg gagaaacctg actagaacgc tgtggtgaga gacacttatc tccctaacgg taaccctccg agtaacagta tatgaactcc ttttaggcgg ccccaccctc tcttctccgg cgatacgacc gacccaac
GagaG3       tgtccgcttgccggtaca ccgtgaatcg gaagctgtag agtgaatagt cgtagtgcca tagggggacg ttatgaaaag acaggagtat cgaccggca acaaagcttg actaggaatg tttagcaccg gccgtcacaa cgaggtctta tatacagcgt ttgttctaga taaggccccc gagagtagtg cctgcatttg gagaaacctg actagaacgc tgtggtgaga gacacttatc tccctaacgg taaccctccg agtaacagta tatgaactcc ttttaggcgg ccccaccctc tcttctccgg cgatacgacc gacccaac
GagaH2       tgtccgcttgccggtaca ccgtgaatcg gaagctgtag agtgaatagt cgtagtgcca tagggggacg ttatgaaaag acaggagtat cgaccggca acaaagcttg actaggaatg tttagcaccg gccgtcacaa cgaggtctta tatacagcgt ttgttctaga taaggccccc gagagtagtg cctgcatttg gagaaacctg actagaacgc tgtggtgaga gacacttatc tccctaacgg taaccctccg agtaacagta tatgaactcc ttttaggcgg ccccaccctc tcttctccgg cgatacgacc gacccaac
GagaH3       tgtccgcttgccggtaca ccgtgaatcg gaagctgtag agtgaatagt cgtagtgcca tagggggacg ttatgaaaag acaggagtat cgaccggca acaaagcttg actaggaatg tttagcaccg gccgtcacaa cgaggtctta tatacagcgt ttgttctaga taaggccccc gagagtagtg cctgcatttg gagaaacctg actagaacgc tgtggtgaga gacacttacc tccctaacgg taaccctccg agtaacagta tatgaactcc ttttaggcgg ccccaccctc tcttctccgg cgatacgacc gacccaac
Gi1          tgtccgcttgccggtaca ccgtgaatcg gaagctgtag agtgaatagt cgtagtgcca tagtgggacg ttatgaaaag acaggagtat cgaccggca acagagctcg actagcaatg tttagcaccg gccgtcacaa cgaggtctta tatacagcgc ttgttttaga taaggccccc gagagtagtg cctgcatttg gagaaacctg actagaacgc tgtggtgaga gacacttacc tccctaacga taaccctccg agtaacagca tatgaactcc ttttaggcgg ccccaccctc tcttctccgg cgatacgacc gacccaac
Gsm1_E       tgtccgcttgccggtaca ccgtgaatag gaagctgtag agtgaatagt cgtagtgcca tagtgggacg ttatgaaaag acaggagtat cgaccggca acagagctcg actaggaatg tttagcaccg gccgtcacaa cgaggtctta tatacagcgc ttgttttgga taaggacccc gagagtagtg cctgcatttg gagaaacctg actagaatgc tgtggtgaga gacacttacc tccctaatga taaccctccg agtaacagca tatgaactcc ttttaggcgg ccccaccctc tcttctccgg cgatacgacc gacccaac
Ggom1E       tgtccgcttgccggtaca ccgtgaatcg gaagctgtag agtgaatagt cgtagtgcca tagtgggacg ttatgaaaag acaggagtat cgaccggca acagagctcg actaggagtg tttagcaccg gccgtcacaa cgaggtctta tatacagcgc ttgttttgga taaggacccc gagagtagtg cctgcatttg gagaaacctg actagaacgc tgtggtgaga gacacttacc tccctaatga taaccctccg agtaacagca tatgaactcc ttttaggcgg ccccaccctc tcttctccgg cgatacgacc gacccaac
Ggom2E       tgtccgcttgccggtaca ccgtgaatcg gaagctgtag agtgaatagt cgtagtgcca tagtgggacg ttatgaaaag acaggagtat cgaccggca acagagctcg actaggagtg tttagcaccg gccgtcacaa cgaggtctta tatacagcgc ttgttttgga taaggacccc gagagtagtg cctgcatttg gagaaacctg actagaacgc tgtggtgaga gacacttacc tccctaatga taaccctccg agtaacagca tatgaactcc ttttaggcgg ccccaccctc tcttctccgg cgatacgacc gacccaac
Pa1          tgtccgtttgccggtata tcgtgaatcg gaagctgtag agtgaatagt cgtagtgcca tagggggacg ttatgaaaag acaggagtat cgaccggca acagagcttg actaggaatg tttggcaccg gccgtcacaa cgaggtctta tatacagcgc ttgttttaga taaggcccct gagagtagtg cctgcatttg gagaaacttg actagaatgg tatggtgaga gacacttacc tccctcacga tcactattcg agtaacagca tatgaactcc ttttaggcgg cttagccttc tcttccccgg cgatacgact gacccaac
Pa5          tgtccgtttgccggtata tcgtgaatcg gaagctgtag agtgaatagt cgtagtgcca tagggggacg ttatgaaaag acaggagtat cgaccggca acaaagtttg actaggaatg tttggcaccg gccgtcacaa cgaggtctta tatacagcgc ttgttttaga taaggcccct gagagtagtg cctgcatttg gagaaacttg actagaacgg tgtggtgaga gacacttacc tccctcatga tcaccattcg agtaacagca tatgaactcc ttttaggcgg cttaaccttc tcttctccgg cgatacgact gacccaac
Pa6          tgtccgtttgccggtata tcgtgaatcg gaagctgtag agtgaatagt cgtagtgcca tagggggacg ttatgaaaag acaggagtat cgaccggca acagagtttg actaggaatg tttggcaccg gccgtcacaa cgaggtctta tatacagcgc ttgttttaga taaggcccct gagagtagtg cctgcatttg gagaaacttg actagaatgg tgtggtgaga gacacttacc tcccttacga ttaccattcg agtaacagca tatgaactcc ttttaggcgg cttaaccttc tcttctccgg cgatacgact gacccaac

24 325

L_lepida     tgcttgtgttgacatatt ttcgtgttcc gaaactgatg ttgcttctgt tgtttgcaat tcttatacgc atcccctttc tccgtattgg tcctaggtt tattcgtttc taaccatccc tcctcataga taaggttgat acagcctttt gtatatgggt aagcatacac gatgtttttt ttcccttgat tcggatctgg ccttcattcc tcatgtctta gtgggtctaa cctcgttcta tttcttttgc cttattttaa cgcaaccgta cacaatctac atcaaattgc ttttcgttct cttccattga caatcccact tcccatac
GatA1E       tgcttgtgttgacatatt ttcgtgttcc gaaactgatg ttgcttctgt tgtttgcaat tcttatacgc atcccctttc tccgtattgg tcctaggtc tattcgtttc taaacatacc tcctcataga taaggttgat acagcctttt gtatatgggt aagcatttac gatgtttttt ttcccttgat tcggatctgg ccttcattcc tcatgactta gtgggtctaa cctcgttcta tttcttttgt cttattttaa cgcaaccgta cacaatctac aacaaactgc ttttctttat ctttcattga caatcccact tcccatac
Gatla35      tgcttgtgttgacatatt ttcgtgttcc gaaactgatg ttgcttctgt tgtttgcaat tcttatacgc atcccctttc tccgtattgg tcctaggtc tattcgtttc taaacatacc tcctcataga taaggttgat acagcctttt gtatatgggt aagcatttac gatgtttttt ttcccttgat tcggatctgg ccttcattcc tcatgactta gtgggtctaa cctcgttcta tttcttttgt cttattttaa cgcaaccgta cacaatctac aacaaactgc ttttctttat ctttcattga caatcccact tcccatac
Gatmaj1      tgcttgtgttgacatatt ttcgtgttcc gaaactgatg ttgcttctgt tgtttgcaat tcttatacgc atcccctttc tccgtattgg tcctaggtc tattcgtttc taaacatacc tcctcataga taaggttgat acagcctttt gtatatgggt aagcatttac gatgtttttt ttcccttgat tcggatctgg ccttcattcc tcatggctta gtgggtctaa cctcgttcta tttcttttgt cttattttaa cgcaaccgta cacaatctac aacaaactgc ttttctttat cttccattga caatcccact tcccatac
Gatmaj5      tgcttgtgttgacatatt ttcgtgttcc gaaactgatg ttgcttctgt tgtttgcaat tcttatacgc atcccctttc tccgtattgg tcctaggtc tattcgtttc taaacatacc tcctcataga taaggttgat acagcctttt gtatatgggt aagcatttac gatgtttttt ttcccttgat tcggatctgg ccttcattcc tcatggctta gtgggtctaa cctcgttcta tttcttttgt cttattttaa cgcaaccgta cacaatctac aacaaactgc ttttctttat cttccattga caatcccact tcccatac
Gst2_E       tgcttgtgttgacatatt ttcgtgttcc gaaactgatg ttgcttctgt tgtttgcaat tcttatacgc atcccctttc tccgtattgg tcctaggtt tattcgtttc taaacatacc tcctcataga taaggttgat acagcctttt gtacatgggt aagcattcac gatgtttttt ttcccttgat tcggatctgg ccttcattcc tcatgactta gtgggtctaa cctcgttcta tttcttttgt cttattttaa cgcaaccgta cacaatctac aacaaactgc ttttctttat cttccattga caatcccact tcccatac
Gst5_E       tgcttgtgttgacatatt ttcgtgttcc gaaactgatg ttgcttctgt tgtttgcaat tcttatacgc atcccctttc tccgtattgg tcctaggtt tattcgtttc taaacatacc tcctcataga taaggttgat acagcctttt gtacatgggt aagcattcac gatgtttttt ttcccttgat tcggatctgg ccttcattcc tcatgactta gtgggtctaa cctcgttcta tttcttttgt cttattttaa cgcaaccgta cacaatctac aacaaactgc ttttctttat cttccattga caatcccact tcccatac
Gint2E       tgcttgtgttgacatatt ttcgtgttcc gaaactgatg ttgcttctgt tgtttgcaat tcttatacgc atcccctttc tccgtattgg tcctaggtt cattcgtttc taaacatacc tcctcataga taaggttgat acagcctttt gtatatgggt aagcatttac gatgtttttt ttcccttgat tcggatctgg ccttcattcc tcatgaatta gtgggtctaa cctcgttcta tttcttttgt cttattttaa cgcaaccgta cacaatctac aacaaactgc ttttctttat cttccattga caatcccact tcccatac
Gsih16       tgcttgtgttgacatatt ttcgtgttcc gaaactgatg ttgcttctgt tgtttgcaat tcttatacgc atcccctttc tccgtattgg tcctaggtt cattcgtttc taaacatacc tcctcataga taaggttgat acagcctttt gtatatgggt aagcatttac gatgtttttt ttcccttgat tcggatctgg ccttcattcc tcatgaatta gtgggtctaa cctcgttcta tttcttttgc cttattttaa cgcaaccgta cacaatctac aacaaactgc ttttctttat cttccattga caatcccact tcccatac
Gagat5       tgcttgtgttgacatatt ttcgtgttcc gaaactgatg ttgcttctgt tgtttgcaat tcttatacgc atcccctttc tccgtattgg tcctaggtt tattcgtttc taaacatacc tcctcataga taaggttgat acagcctttt gtatatgggt aagcattcac gatgtttttt ttcccttgat tcggatctgg ccttcattcc tcatgaatta gtgggtctaa cctcgttcta tttcttttgc cttattttaa cgcaaccgta cacaatctac aacaaactgc ttttctttat cttccattga caatcccact tcccatac
Gagat1       tgcttgtgttgacatatt ttcgtgttcc gaaactgatg ttgcttctgt tgtttgcaat tcttatacgc atcccctttc tccgtattgg tcctaggtt tattcgtttc taaacatacc tcctcataga taaggttgat acagcctttt gtatatgggt aagcattcac gatgtttttt ttcccttgat tcggatctgg ccttcattcc tcatgaatta gtgggtctaa cctcgttcta tttcttttgc cttattttaa cgcaaccgta cacaatctac aacaaactgc ttttctttat cttccattga caatcccact tcccatac
Gagat7       tgcttgtgttgacatatt ttcgtgttcc gaaactgatg ttgcttctgt tgtttgcaat tcttatacgc atcccctttc tccgtattgg tcctaggtt tattcgtttc taaacatacc tcctcataga taaggttgat acagcctttt gtatatgggt aagcattcac gatgtttttt ttcccttgat tcggatctgg ccttcattcc tcatgaatta gtgggtctaa cctcgttcta tttcttttgc cttattttaa cgcaaccgta cacaatctac aacaaactgc ttttctttat cttccattga caatcccact tcccatac
GagaP2       tgcttgtgttgacatatt ttcgtgttcc gaaactgatg ttgcttctgt tgtttgcaat tcttatacgc atcccctttc tccgtattgg tcctaggtt tattcgtttc taaacatacc tcctcataga taaggttgat acagcctttt gtatatgggt aagcattcac gatgtttttt ttcccttgat tcggatctgg ccttcattcc tcatgaatta gtgggtctaa cctcgttcta tttcttttgc cttattttaa cgcaaccgta cacaatctac aacaaactgc ttttctttat cttccattga caatcccact tcccatac
GagaG1       tgcttgtgttgacatatt ttcgtgttcc gaaactgatg ttgcttctgt tgtttgcaat tcttatacgc atcccctttc tccgtattgg tcctaggtt tattcgtttc taaacatacc tcctcataga taaggttgat acagcctttt gtatatgggt aagcatttac gatgtttttt ttcccttgat tcggatctgg ccttcattcc tcatgactta gtgggtctaa cctcgttcta tttcttttgt cttattttaa cgcaaccgta cacaatctac aacaaactgc ttttctttat cttccattga caatcccact tcccatac
GagaG3       tgcttgtgttgacatatt ttcgtgttcc gaaactgatg ttgcttctgt tgtttgcaat tcttatacgc atcccctttc tccgtattgg tcctaggtt tattcgtttc taaacatacc tcctcataga taaggttgat acagcctttt gtatatgggt aagcatttac gatgtttttt ttcccttgat tcggatctgg ccttcattcc tcatgactta gtgggtctaa cctcgttcta tttcttttgt cttattttaa cgcaaccgta cacaatctac aacaaactgc ttttctttat cttccattga caatcccact tcccatac
GagaH2       tgcttgtgttgacatatt ttcgtgttcc gaaactgatg ttgcttctgt tgtttgcaat tcttatacgc atcccctttc tccgtattgg tcctaggtt tattcgtttc taaacatacc tcctcataga taaggttgat acagcctttt gtatatgggt aagcatttac gatgtttttt ttcccttgat tcggatctgg ccttcattcc tcatgaatta gtgggtctaa cctcgttcta tttcttttgt cttattttaa cgcaaccgta cacaatctac aacaaactgc ttttctttat cttccattga caatcccact tcccatac
GagaH3       tgcttgtgttgacatatt ttcgtgttcc gaaactgatg ttgcttctgt tgtttgcaat tcttatacgc atcccctttc tccgtattgg tcctaggtt tattcgtttc taaacatacc tcctcataga taaggttgat acagcctttt gtatatgggt aagcatttac gatgtttttt ttcccttgat tcggatctgg ccttcattcc tcatgaatta gtgggtctaa cctcgttcta tttcttttgt cttattttaa cgcaaccgta cacaatctac aacaaactgc ttttctttat cttccattga caatcccact tcccatac
Gi1          tgcttgtgttgacatatt ttcgtgttcc gaaactgatg ttgcttctgt tgtttgcaat tcttatacgc atcccctttc tccgtattgg tcctaggtt cattcgtttc taaacatacc tcctcataga taaggttgat acagcctttt gtatatgggt aagcatttac gatgtttttt ttcccttgat tcggatctgg ccttcattcc tcatgaatta gtgggtctaa cctcgttcta tttcttttgt cttattttaa cgcaaccgta cacaatctac aacaaactgc ttttctttat cttccattga caatcccact tcccatac
Gsm1_E       tgcttgtgttgacatatt ttcgtgttcc gaaactgatg ttgcttctgt tgtttgcaat tcttatacgc atcccctttc tccgtattgg tcctaggtt cattcgtttc taaacatacc tcctcataga taaggttgat acagcctttt gtatatgggt aagcatttac gatgtttttt ttcccttgat tcggatctgg ccttcattcc tcatgaatta gtgggtctaa cctcgttcta tttcttttgc cttattttaa cgcaaccgta cacaatctac aacaaactgc ttttctttat cttccattga caatcccact tcccatac
Ggom1E       tgcttgtgccgacatatt ttcgtgttcc gaaactgatg ttgcttctgt tgtttgcaat tcttatacgc atcccctttc tccgtattgg tcctaggtt cattcgtttc taaacatacc tcctcataga taaggttgat acagcctttt gtatatgggt aagcatttac gatgtttttt ttcccttgat tcggatctgg ccttcattcc tcatgaatta gtgggtctaa cctcgttcta tttcttttgc cttattttaa cgcaaccgta cacaatctac aacaaactgc ttttctttat cttccattga caatcccact tcccatac
Ggom2E       tgcttgtgctgacatatt ttcgtgttcc gaaactgatg ttgcttctgt tgtttgcaat tcttatacgc atcccctttc tccgtattgg tcctaggtt cattcgtttc taaacatacc tcctcataga taaggttgat acagcctttt gtatatgggt aagcatttac gatgtttttt ttcccttgat tcggatctgg ccttcattcc tcatgaatta gtgggtctaa cctcgttcta tttcttttgc cttattttaa cgcaaccgta cacaatctac aacaaactgc ttttctttat cttccattga caatcccact tcccatac
Pa1          tgcttgtgttgacatatt ttcgtgttcc gaaactgatg ttgcttctgt tgtttgcaat tcttatacgc atcccctttc tccgtattgg tcctaggtt cattcgtttc taaacatacc tcctcataga taaggttgat acagcctttt gtatatgggt aagcattcac gatgtttttt ttcccttgat tcggatctgg ccttcattcc tcatgactta gtgggtctaa cctcgttcta tttcttttgc cttattttaa cgcaaccgta cacaatctac aacaaactgc ttttcttttt cttcctttga caatcccact tcccatac
Pa5          tgcttgtgttgacatatt ttcgtgttcc gaaactgatg ttgcttctgt tgtttgcaat tcttatacgc atcccctttc tccgtattgg tcctaggtt cattcgtttc taaacatacc tcctcataga taaggttgat acagcctttt gtatatgggt aagcattcac gatgtttttt ttcccttgat tcggatctgg ccttcattcc tcatgactta gtgggtctaa cctcgttcta tttcttttgc cttattttaa cgcaaccgta cacaatctac aacaaactgc ttttctttat cttcctttga caatcccact tcccatac
Pa6          tgcttgtgttgacatatt ttcgtgttcc gaaactgatg ttgcttctgt tgtttgcaat tcttatacgc atcccctttc tccgtattgg tcctaggtt cattcgtttc taaacatacc tcctcataga taaggttgat acagcctttt gtatatgggt aagcattcac gatgtttttt ttcccttgat tcggatctgg ccttcattcc tcatggctta gtgggtctaa cctcgttcta tttcttttgc cttattttaa cgcaaccgta cacaatctac aacaaactgc ttttctttat cttcctttga caatcccact tcccatac

24 326

L_lepida     ttcatacatttcaaatct ccactcatca aaaaccccgc agacaatcct actcaaccta tttacttcat tttacaattt tccgaactca caccccttt ttattacaca cacttatcac atacccccta taataaactc accccacatt tctccccatc accactctca tattacaaca aaactccacc cacaaaaata cttaccccca aattattcct gacatccctc ccaaagtcca ttacatctat ctatcacctc aatacccata tttatatacc actctactaa cgtaaacttc ttttattaat taaccccatc attcactaa
GatA1E       ctgacaccctacaacccg ctcattacaa aaaaccctgc gtgcaatcac tcttgaaccg ttaactctgc ctaacaaccc ctcgaatcca taatcggca ttaccctaca aatccactcc acactcccgt ttattaacat ccccacaatt ccccgccatc gcccacatta taccaataat acacatcgcc ctaaaaaaca gcccccccct ttatgaccta aagatctacc caagcactaa ttacacacgt acttcaattc aataccaaaa cacacacacc atcgcaccta gcaaaccagc aaatctcctg caatccaccc atcacctaa
Gatla35      ctgacaccctacaacccg ctcattacaa aaaatcctgc gtgcaatcac tcttgaaccg ttaactctgc ctaacaaccc ctcgaatcca taatcagca ttaccccaca aatccactcc acactcccct ttattaacat ccccacaatt ccccgccatc gcccacatta taccaataat acacatcgcc ctaaaaaaca gcccccccct ttatgaccta aagatccacc caagcgctaa ttacacacgt acttcaattc gataccaaaa cacacacacc atcgcaccta gcaaaccagc aaatctcctg caatccaccc atcacctaa
Gatmaj1      ctaaaactctgcaacccg ttcattacaa aaaaccctgc gtacaattac tcttgaaccg ttaactctac ctaacaacca ctcaaattca taatcaaca ttaccccaca aacccactcc acacccccct ttatcaacat ctccacaatt ccccgccaac gcccacatta caccaataat acacatcgcc ctaaaaaaca gcccccccct ttataaccta gaaacctacc caagcactaa ccacacacat acttcaattc aacactaaaa cacacacacc atcacatcta acaaacaaac aaacccccaa taatccaccc atcgcctaa
Gatmaj5      ctaaaactctgcaacccg ttcatcacaa aaaaccctgc gtacaatcac tcttgaaccg ttaactctac ctaacaacca ctcaaattca taatcaaca ttaccccaca aacccactcc acacccccct ttatcaacat ctccacaatt ccccgccaac gcccacatta caccaataat acacatcgct ctaaaaaaca gcccccccct ttataaccta gagacctacc caagcactaa ccacacacat acttcaattc aacactaaaa cacacacacc atcacatcta acaaaccaac aaacccccaa taatccaccc atcacctaa
Gst2_E       ccaataaccttcaatcca cgaataacca aaaaacacgt acacaaatcc tctcaaaccg tacactccac cccacaaccc caagaaacca caactgcca ctaccaccca cacccactcc acactcccct tcacaactct ccccccaacc ccccgtcatc gtccacatta cactaccctg atacactact ccaaaaaaca cctcttccac ccatcaccaa agcgactatc ccaacatcaa ctacacattc tcacttacat aataccacaa cacccacatc gccacatcag acatatggac ccaccacaac caacccaacc acaccccga
Gst5_E       ccaataaccttcaatcca cgaataacca aaaaacacgc acacaaatcc tctcaaaccg tacactccac cccacaaccc caagaaacca caactacca ctaccaccca cgcccactcc acactcccct tcacaactct ccccctaacc ccccgtcatc gtccacatta cactaccctg atacactact ccaaaaaaca tctcttccac ccatcaccaa agcgactatc ccaacatcaa ctacacattc tcacttacat aataccacaa cacccacatc gccacatcag acatatggac ccatcgcaat caacccaacc acaccccga
Gint2E       ccaataattcacaactca cacataacaa aaaaacacac atataactac acctagacca caggtttcac ccaataaccc tacggactcg caatcaaca ccaccaaacg aatctacccc accccccccg ccaccaacac ccccgcaatt ccccgccacc gcccacatca tactagtccg acataccgct ctaaaaacca gccctcccac ccaccaccaa gacagctatc taaacaccgt cctaatatac aaaccaaccc aacaccacaa catacacacc accacaccaa acgcacgaat caatcccgaa caacccaacc accaactaa
Gsih16       ccaataatccacaactta tacataacga aaaaacacac atataactac acctagacta cagattccac ccaacaaccc tatgaactca taatcaaca ccaccaaacg aacccacccc acccccccct ccaccaacac ccccacaatt ccccatcacc acccgcatca tattattcca acacaccgtt ccagaaaaca cccttcctac tcatcaccga ggcagctatc taaacaccaa cctaatacat acaccaaccc atcaccacag cacacacacc accataccag acatacaaac caatcccaaa caacccaacc accaactaa
Gagat5       ccaacgatttacaaccta cgcatgacga aaaaccatgc atatgactac gcctagacca cagatcctac cttataaccc tagatactca tagtcacca tcactacacg aacccacccc acaccccttt ccactagcat ccctacaatt ccccactaac acccacatta caccaattca acacatcact ttaaaaaaca gccctcctac ccatcatcag gaaagctatc caaacaccaa cccaatatac acatccacct aacattacaa cacacatatc accacacctg acgcacgcac cactcccaag caactcaacc accgaccga
Gagat1       ccaacgatttgcaactta cgcatgacga aaaaccatgc atatgactgc gcctagacca cagatcctac cttgtgaccc tagatactta tagtcacca tcactacacg aacccacccc acacctcttt ccactagcat ccctacaatt ccccactaac acccacacta catcaattca acacatcact ttaaaaaaca gccctcctac ccattatcgg aaaagctatc caaacaccaa cccaatatac acattcacct aacactacaa cacacatatc accacacctg acgcacacac cactcccaag caactcaacc accgaccga
Gagat7       ccaacgatttgcaactta cgcatgacga aaaaccatgc atatgactgc gcctagacca cagatcctac cttgtaaccc tagatactca tagtcacta tcactacacg aacccacccc acacctcttt ccactagcat ccctacaatt ccccactaac acccacatta catcaattaa acacatcact ttaaaaaaca gccctcctac ccatcatcgg aaaagctatc caaacaccaa cccaatatac acattcacct aacactacaa cacacatatc accacacctg acgcacgcac cactcccaag caactcaacc accgaccga
GagaP2       ccaacaatttgcaactta cgcatgacga aaaaccatgc atatgactac gcctagacca cagatcctac cttgtaaccc taaatactca tagtcacca tcactacacg aacccgcccc acaccccttt ccactaacat ccctacaatt ccctactagc atccacatta catcagttca gcacatcact ttaaaaagca gccctcctac ccatcaccag aaaaactatc taaacaccaa cccaatatac ccattcacgt aacactacaa cacacatatc accatacctg acgcacgcac cactcccaag caactcaacc accaaccga
GagaG1       ccaataatttgcaaccca tatacaacga aaaaccacgc atataaccac gcctaaacca caaatcccac cccataacct taagtactca taatcggca tcactacacg agcccgcccc acacccccct ccactgtcac ccctacaatt ccccactagc atccatatta aatcaatcca gcacatcgct ctaaaaaaca gccctcctat ccatcaccaa ggaagctatc taaacatcaa cccaatgcat acatttacct aacactataa cacgcacatc atcacaccta acacacccac cactcccaaa caattcaacc accaactgg
GagaG3       ccaataatttgcaaccca tatacaacga aaaaccacgc atataaccac gcctaaacca caaatcccac cccataacct taagtactca taatcggca tcaccacacg agcccacccc acacccccct ccactgtcac ccctacaatt ccccactagc atccatatta aatcaatcca gcacatcgct ctaaaaaaca gccctcctat ccatcaccaa ggaggctatc taaacatcaa cccaatgcat gcatttaccc aacactatga cacgcacatc atcacaccta acacacccac cactcccaaa caattcaacc accaactgg
GagaH2       ccaataatttgcaactca catacaacga aaaaccacgc atacaaccac gcctagacca caaatcccac cccataactt taagtactca taatcggca tcactacacg agcccacccc acacccctct ccactgtcac ccctacaatt ccccactagt atccatgtta aatcgatcca gcacatcgct ttaaaaaaca gccctcctat ccatcaccag gaaggctatc taaacaccaa cccaatgcat acatttacct aacactataa cacgcatatc atcgcaccta acacacccac cactcccaaa caattcaacc accaactga
GagaH3       ccaataatttgcaactca taaacaacga aaaaccacgc atacaaccac gcctagacca caagtcccac cccataacct taagtactca taatcggca tcactacaca agcccacccc acacccctct ccactgtcac ccctacaatt ccccactagt atccatgtta aatcgatcca gcacatcgct ttaaaaaaca gccctcctat ccatcaccag gaaggctatc taaacaccaa cccaatgtat acatttacct aacactataa cacgcatatc atcacacctg acacacccac cactcccgaa caattcaacc accaactga
Gi1          ccaataattcacaactca cacataacaa aaaaacacac atataactac acctagacca caggtttcac ccaataaccc tacggactca taatcaaca ccaccaaacg aatctacccc accccccccg ccaccaacac ccccgcaatt ccccgccacc gcccacatca tactagtccg acataccgct ctaaaaacca gccctcccac ccaccaccaa gacagctatc taaacaccgt cctaatatac aaaccaaccc aacaccacaa catacacacc accacaccaa acgcacgaat caatcccgaa caacccaacc accaactaa
Gsm1_E       ccaataatccacaactta tacataacga aaaaacacac atataactac acctagacta cagattccac ccaacaaccc tatgaactca taatcaaca ccaccaaacg aacccacccc acccccccct ccaccaacac ccccacaatt ccccatcacc acccgcatca tattattcca acacaccgtt ccagaaaaca cccttcctac tcatcaccga ggcagctatc taaacaccaa cctaatacat acaccaaccc atcaccacag cacacacacc accataccag acatacaaac caatcccaaa caacccaacc accaactaa
Ggom1E       ccaataattgacaactta tacataacga aaaaacacac atataactac gcctagacta caaattccac ccaacaaccc tatgaactca taatcaaca tcaccaaacg aacccacccc acccccccct ccaccaacac ccccacaatc ccccatcacc acccacatca tattgttcca acacaccgtt ccaaaaaaca cccttcctac tcatcatcga gacagctatc taaacaccaa cctaatacat acaccaaccc aacaccacag cacacacacc accataccag acacacaaac caatcccaaa caacccaacc accaactaa
Ggom2E       ccaataattcacaactta tacataacga aaaaacacac atataactac gcctagacta caaattccac ccaacaaccc tatgaactca taatcaaca tcaccaaacg aacccacccc acccccccct ccaccaacac ccccacaatc ccccatcacc acccacatca tattgttcca acacaccgtt ccaaaaaaca cccttcctac tcatcatcga gacagctatc taaacaccaa cctaatacat acaccaaccc aacaccacag cacacacacc accataccag acacacaaac caatcccaaa caacccaacc accaactaa
Pa1          ttaataagctgcaaccca tatacaatca taaaacatga atataattat tatcaaacca cctacaccgc ctcactattc tttaaaatta taatcgtca ttattcaata aacttattcc acaacactct taatcaacat cttccaaact tcctaccagc accgccatta aactatcccc aaacaccatc ccaaaaaata gctctttcat ccactaccat aatatacatt cacataccaa cccattgcaa aaatcaatac acaaccaaaa tacacatacc tccatatcta caatacgcac taatacacag ccactaaacc gcccaccaa
Pa5          ttagtaaactccaaaccg catataacta taaaacacag acataatcac tgtcaaacca cctacaccac cccacaattt tttaaaatta taatcaaca ttattagata aacctattcc ataaaactct ttatcatcat tttccaaact tcttgccggc actaccactg agctaaatcc aaacaccatt ccaaaaaata acccttctac ccactactat gatatacatt caaataccga tccactgcag aaatcaacac aaaaccaaaa cacatacacc accataccta caacatacgc aaaccaacaa caactaaaca accaaccac
Pa6          ttagtaaactccaaacca cacataacca taaaacatga acataatcat tgtcaaacca cctacaccac cccacaattt tttaaaatca taatcaaca ttattaaata aacctattcc acaaaactcc tcatcatcat tttccaaacc tcctgccagc accaccatta aactaaatcc aaataccatt ccaaaaaaca gcccttctat ccactaccgt gatatacatt caaataccaa cccactacaa aaatcaatac aaaaccaaaa cacatacacc accataccta caatacacac caaccgacga caaccaaaca accccccac


24 354
L_lepida  agggacggctgggacttgtctttgcggtaccatcccagctgggcatagagaccctgggagctaaaccaagcccttgatttagttgcgacttggagctccagtgcacagctgcagttcccagggcgacccctttgatcaaggggtcgttggacaggaccaatggtgccattgtcggtaagcgatttctccgccgaagcttcaggatgacgtatcccactagaagcctgtcctatcgcgctccctaacgctataccgccgtcagctagctacagcgctgtcggtggtgtagcgttagggaggattggctttttaaaaagtataatactttagaaatagatctattttgggatgcgt
GatA1E    agggacggctgggacttgtctttgccgcctcattccagctggacatagaaaccctgggagcttaaccaaaaccttgttttagttgcgactcggggccccgactcat-actgtagttcccagggcgacttctttgatcaagaagtcgttggacaggaccaatagtgctattgtcggtaagcgagatttccgccgaagcttcaggatggcgtgtcccactagaagcctgtcctatcgcgttccaacacgctataccgccgtcagccagatgcagcgctgtcggtggtgtagcgtgttggaggattggctttttaaaatactgacagctttagaaatagatctattttgggacgcgt
Gatla35   agggacggctgggacttgtctttgccgcctcattccagctggacatagaaaccctgggagcttaaccaaaaccttgttttagttgcgactcggggccccgactcat-actgtagttcccagggcgacttctttgatcaagaagtcgttggacaggaccaatagtgctattgtcggtaagcgagatttccgccgaagcttcaggatggcgtgtcccactagaagcctgtcctatcgcgttccaacacgctataccgccgtcagccagatgcagcgctgtcggtggtgtagcgtgttggaggattggctttttaaaatactgacagctttagaaatagatctattttgggacgcgt
Gatmaj1   agggacggctgggacttgtctttgccgcctcattccagctggacatagaaaccctgggagcttaaccaaaaccttgttttagttgcgactcggggccccgactcat-actgtagttcccagggcgacttctttgatcaagaagtcgttggacaggaccaatagtgctattgtcggtaagcgagatttccgccgaagcttcaggatggcgtgtcccactagaagcctgtcctatcgcgttccaacacgctataccgccgtcagccagatgcagtactgtcggtggtgtagcgtgttggaggattggctttttaaaatgctgacagctttagaaatagatctactttgggacgcgt
Gatmaj5   agggacggctgggacttgtctttgccgcctcattcctgctggacatagaaaccctgggagcttaaccaaaaccttgttttagttgcgactcggggccccgactcat-actgtagttcccagggcgacttctttgatcaagaagtcgttggacaggaccaatagtgctattgtcggtaagcgagatttccgccgaagcttcaggatggcgtgtcccactagaagcctgtcctatcgcgttccaacacgctataccgccgtcagccagatgcagtactgtcggtggtgtagcgtgttggaggattggctttttaaaatgctgacagctttagaaatagatctactttgggacgcgt
Gst2_E    agggacggctgggacttgtcttttccgcctcatcccagctgggcatagaaaccctgggagctaaaccaaaaccttgttttagttgcgactcggaactccgactcat-actgtagttcccagggcgacttctttgatcaagaagtcgttggacaggaccaatagtgctattgtcggtaagcgagatctccgccgaagcttcaggatggcgtgtcccactagaagcctgtcctatcgcgttccaacacgctataccgccgtcagccaggtgcagtactgtcggtggtgtagcgtgttggaggattggctttttaaaatgctaacagctttagaaacagacctgctttgggacgcgt
Gst5_E    agggacggctgggacttgtcttttccgcctcatcccagctgggcatagaaaccctgggagctaaaccaaaaccttgttttagttgcgactcggaactccgactcat-actgtagttcccagggcgacttctttgatcaagaagtcgttggacaggaccaatagtgctattgtcggtaagcgagatctccgccgaagcttcaggatggcgtgtcccactagaagcctgtcctatcgcgttccaacacgctataccgccgtcagccaggtgcagtactgtcggtggtgtagcgtgttggaggattggctttttaaaatgctaacagctttagaaacagacctgctttgggacgcgt
Gint2E    agggacggctgggacttgtctttgccgcctcatcccagctggacatagaaaccctgggagctaaaccaaaaccttgttttagttgcgactcggagctccgactcat-actgtagttcccagggcgacttctttgatcaagaagtcgttggacaggaccaatagtgctattgtcggtaagcgacatttccgccgaagcttcaggatggcgtgtcccactagaagcctgtcctatcgcgctccagcacgctataccgccgtcagccagctgcagtactgtcggtggtgtagcgtgctggaggattggctttttaaaatgctaacagctttagaaacaaatctgttttgggacgcgt
Gsih16    agggacggctggggcctgtctttgccgcctcatcccagctgggcatagaaaccctgggagctaaaccaaaaccttgttttagttgcgactcggagctccgactcat-actgtagttcccagggcgacttcttcgatcaagaagtcgttggacaggaccaatagtgctattgtcggtaagcgatatttccgccgaagcttcaggatggcgtgtcccactagaagcctgtcctatcgcgctccagcacgctataccgccgtcagccagctgcagtactgtcggtggtgtagcgtgccggaggattggctttttaaaatgctaacagctttagaaacaaatttgttttgggacgcgt
Gagat5    agggacggctgggacctgtctttgctgcctcatcccagctggacatagaaaccctgggagctaaaccaaaaccttgttttagttgcgactcggagctccgactcat-actgtagttcccagggcgacttctttgatcaagaagtcgttggacaggaccaatagtgctattgtcggtaagcgatatttccgccgaagcttcaggatggcgtgtcccactagaagcctgtcctatcgcgctccagcacgctataccgccgtcagccagttgcagtactgtcggtggtgtagcgtgctggaggattggctttttaaaatgctaacagctttagaaacagatctgctttgggacgcgt
Gagat1    agggacggctgggacctgtctttgctgcctcatcccagctggacatagaaaccctgggagctaaaccaaaaccttgttttagttgcgactcggagctccgactcat-actgtagttcccagggcgacttctttgatcaagaagtcgttggacaggaccaatagtgctattgtcggtaagcgatatttccgccgaagcttcaggatggcgtgtcccactagaagcctgtcctatcgcgctccagcacgctataccgccgtcagccagttgcagtactgtcggtggtgtagcgtgctggaggattggctttttaaaatgctaacagctttagaaacagatctgctttgggacgcgt
Gagat7    agggacggctgggacctgtctttgctgcctcatcccagctggacatagaaaccctgggagctaaaccaaaaccttgttttagttgcgactcggagctccgactcat-actgtagttcccagggcgacttctttgatcaagaagtcgttggacaggaccaatagtgctattgtcggtaagcgatatttccgccgaagcttcaggatggcgtgtcccactagaagcctgtcctatcgcgctccagcacgctataccgccgtcagccagttgcagtactgtcggtggtgtagcgtgctggaggattggctttttaaaatgctaacagctttagaaacagatctgctttgggacgcgt
GagaP2    agggacggctgggacctgtctttgccgcctcatcccagctggacatagaaaccctgggagctaaaccaaaaccttgttttagttgcgactcggagctccgactcat-actgtagttcccagggcgacttctttgatcaagaagtcgttggacaggaccaatagtgctattgtcggtaagcgatatttccgccgaagcttcaggatggcgtgtcccactagaagcctgtcctatcgcgctccagcacgctataccgccgtcagccagttgcagtactgtcggtggtgtagcgtgctggaggattggctttttaaaatgctaacagctttagaaacagatctgctttgggacgcgt
GagaG1    agggacggctgggacctgtctttgccgcctcatcccagctgggcatagaaaccctgggagctaaaccaaaaccttgttttagttgcgactcggagctccgactcat-actgtagttcccagggcgacttctttgatcaagaagtcgttggacaggaccaatagtgctattgtcggtaagcgatatttccgccgaagcttcaggatggcgtgtcccactagaagcctgtcctatcgcgctccagcacgctataccgccgtcagccagttgcagtactgtcggtggtgtagcgtgctggaggattggctttttaaaatgctaacagctttagaagcagatctgctttgggacgcgt
GagaG3    agggacggctgggacctgtctttgccgcctcatcccagctgggcatagaaaccctgggagctaaaccaaaaccttgttttagttgcgactcggagctccgactcat-actgtagttcccagggcgacttctttgatcaagaagtcgttggacaggaccaatagtgctattgtcggtaagcgatatttccgccgaagcttcaggatggcgtgtcccactagaagcctgtcctatcgcgctccagcacgctataccgccgtcagccagttgcagtactgtcggtggtgtagcgtgctggaggattggctttttaaaatgctaacagctttagaagcagatctgctttgggacgcgt
GagaH2    agggacggctgggacctgtctttgccgcctcatcccagctggacatagaaaccctgggagctaaaccaaaaccttgttttagttgcgactcggagctccgactcat-actgtagttcccagggcgacttctttgatcaagaagtcgttggacaggaccaatagtgctattgtcggtaagcgatatttccgccgaagcttcaggatggcgtgtcccactagaagcctgtcctatcgcgctccagcacgctataccgccgtcagccagttgcagtactgtcggtggtgtagcgtgctggaggattggctttttaaaatgctaacagctttagaagcagatctgctttgggacgcgt
GagaH3    agggacggctgggacctgtctttgctgcctcatcccagctggacatagaaaccctgggagctaaaccaaaaccttgttttagttgcgactcggagctccgactcat-actgtagttcccagggcgacttctttgatcaagaagtcgttggacaggaccaatagtgctattgtcggtaagcgatatttccgccgaagcttcaggatggcgtgtcccactagaagcctgtcctatcgcgctccagcacgctataccgccgtcagccagttgcagtactgtcggtggtgtagcgtgctggaggattggctttttaaaatgctaacagctttagaagcagatctgctttgggacgcgt
Gi1       agggacggctgggacttgtctttgccgcctcatcccagctggacatagaaaccctgggagctaaaccaaaaccttgttttagttgcgactcggagctccgactcat-actgtagttcccagggcgacttctttgatcaagaagtcgttggacaggaccaatagtgctattgtcggtaagcgacatttccgccgaagcttcaggatggcgtgtcccactagaagcctgtcctatcgcgctccagcacgctataccgccgtcagccagctgcagtactgtcggtggtgtagcgtgctggaggattggctttttaaaatgctaacagctttagaaacaaatctgttttgggacgcgt
Gsm1_E    agggacggctggggcctgtctttgccgcctcatcccagctgggcatagaaaccctgggagctaaaccaaaaccttgttttagttgcgactcggagctccgactcat-actgtagttcccagggcgacttcttcgatcaagaagtcgttggacaggaccaatagtgctattgtcggtaagcgatatttccgccgaagcttcaggatggcgtgtcccactagaagcctgtcctatcgcgctccagcacgctataccgccgtcagccagctgcagtactgtcggtggtgtagcgtgccggaggattggctttttaaaatgctaacagctttagaaacaaatttgttttgggacgcgt
Ggom1E    agggacggctggggcctgtctttgccgcctcatcccagctgggcatagaaaccctgggagctgaaccaaaaccttgttttagttgcgactcggagctccgactcat-actgtagttcccagggcgacttcttcgatcaagaagtcgttggacaggaccaatagtgctattgtcggtaagcgatatttccgccgaagcttcaggatggcgtgtcccactagaagcctgtcctatcgcgctccagcacgctataccgccgtcagccagctgcagtactgtcggtggtgtagcgtgccggaggattggctttttaaaatgctaacagctttagaaacaaatttgttttgggacgcgt
Ggom2E    agggacggctggggcctgtctttgccgcctcatcccagctgggcatagaaaccctgggagctgaaccaaaaccttgttttagttgcgactcggagctccgactcat-actgtagttcccagggcgacttcttcgatcaagaagtcgttggacaggaccaatagtgctattgtcggtaagcgatatttccgccgaagcttcaggatggcgtgtcccactagaagcctgtcctatcgcgctccagcacgctataccgccgtcagccagctgcagtactgtcggtggtgtagcgtgccggaggattggctttttaaaatgctaacagctttagaaacaaatttgttttgggacgcgt
Pa1       agggacggctgagacttgtctttgccgcttcatcccagctggacatagaaaccctgggagcttaaccaaatacacgttttagttgcgactcggaattccgactcattactgtagttcccagggcgacttctttgatcaagaagtcgttggacaggaccaatagtgctattgtcggtaagcgatatttcctccgaagcttcaggatggcgtgtcccactagaagcccgtcctatcgccccccctcaagctataccgccgtcagccagatgcagcactgtcggtggtgtagcgtgacggaggattggctttttaaaatgctcataactttagagacagatctgtcttgggacgcgc
Pa5       agggacggctgagacttgtctttgctgcttcatcccagctggacatagaaaccctgggagcttaaccaagtacacgttttagttgcgactcggaattccgactcattactgtagttcccagggcgacttctttgatcaagaagtcgttggacaggaccaatagtgctattgtcggtaagcgatatttccgccgaagcttcaggatggcgtgtcccactagaagcctgtcctatcgcgttccctcacgctataccgccgtcagccagatgcagcgctgtcggtggtgtagcgtgacggaggattggctttttaaaatgctaataactttagagacagacctgtcttgggacgcgc
Pa6       agggacggctgagacttgtctttgccgcttcatcccagctggacatagaaaccctgggagcttaaccaagtacacgttttagttgcgactcggaattccgactcattactgtagttcccagggcgacttctttgatcaagaagtcgttggacaggaccaatagtgctattgtcggtaagcgatatttccgccgaagcttcaggatggcgtgtcccactagaagcctgtcctatcgcgttccatcacgctataccgccgtcagccagatgcagcgctgtcggtggtgtagcgtgacggaggattggctttttaaaatgctaataactttagagacagacctgtcttgggacgcgc


24 456

L_lepida  taaattggaatgaattaaaaaaaccaaaagaaattgatattacaaaagataaatcacgaagatttacaccaa-at-atggccgtcgggctaaaacaaaacaa--a--aaactttata--aatcaacacacaaatatcaacaacccagcaatacccacccaatttgc----------attaagaaccaacataacagccttagtccctagacgttaacctcgatgtacccgcagccaaagtccctaaacatta-gttatatacaacacagaactacatgaaaaatgaaacaactgtat-cgacggataataccccttcaccccatagcacacattatcactagatccctaccatgag-ttaatagagacaatccaacc-aatacacaaaaataaacattatgataa-cacgaaatatgaaacatgaaggtgaatagtataagagagtaacaacgctc
GatA1E    taaattagtatgaactaaaattacc-agagaaactgatctttcaaaagataacatacaaagatttacaccaaaaattgtccagt-gggttaaaaccaaacaa-caatggaacctac---aattaa--ggcacacgccaaaaatttaaaa--cttgacccagatcttctaattt-ataccaagaaccaacataacagccttagtccatagacgttaacctcgatgtacccgcagccaacgtccgtaaacattgttatctatacaatacagaactacatgaaaaatgaaacaactgcattcgacggataatactcctctacctcatagca-cccac--cactaga-ccttaccatggg-cacacagaaacaatcccccccaatacacaacaatcaacattaagataa-tacggaacatgaaaaatgaaggcgaatagtacaagagagtaacaacgctc
Gatla35   taaattagtatgaactaaaattacc-agagaaactgatctttcaaaagataacatacaaagatttacaccaaaaattgtccagt-gggttaaaaccaaacaa-caatggaacctac---aattaa--ggcacacgccaaaaatttaaaa--cttgacccagatcttctaattt-ataccaagaaccaacataacagccttagtccatagacgttaacctcgatgtacccgcagccaacgtccgtaaacattgttatctatacaatacagaactacatgaaaaatgaaacaactgcattcgacggataatactcctctacctcatagca-cccac--cactaga-ccttaccatggg-tacacagaaacaatcccccccaatacacaacaatcaacattaagataa-tacggaacatgaaaaatgaaggcgaatagtacaagagagtaacaacgctc
Gatmaj1   taaattagtatgaactaaaattacc-agagaaactgatctttcaaaagataacacacaaagatttacaccaaaaattgtccagt-gggttaaaaccaaacaa-caatggaacctac---aattaa--ggcacacgccaaaaatttaaaa--cttgacccagatcttttaat---ataccaagaaccaacataacagccttagtccatagacgttaacctcgatgtacccgcagccaacgtccgtaaacattgtcatctatacaatacagaactacatgaaaaatgaaacaactgcattcgacggataatactcctctacctcatagca-ccaac--cactaga-ccttaccatggg-tacacagaaacaatccccc--aacacacaacaatcaacattaagataa-tacggaacatgaaaaatgaaggcgaatagtacaagagagtaacaacgctc
Gatmaj5   taaattagtatgaactaaaattacc-agagaaactgatctttcaaaagataacacacaaagatttacaccaaaaattgtccagt-gggttaaaaccaaacaa-caatggaacctac---aattaa--ggcacacgccaaaaatttaaaa--cttgacccagatcttttaat---ataccaagaaccaacataacagccttagtccatagacgttaacctcgatgtacccgcagccaacgtccgtaaacattgtcatctatacaatacagaactacatgaaaaatgaaacaactgcattcgacggataatactcctctacctcatagca-ccaac--cactaga-ccttaccatggg-tacacagaaacaatccccc--aacacacaacaatcaacattaagataa-tacggaacatgaaaaatgaaggcgaatagtacaagagagtaacaacgctc
Gst2_E    taaattagtatgaactaaaattgcc-agagaaactgatcttccaaaagataacaaacaaagatt-acaccaa--aatgtccagc-gggtcaaagacaaacaaataatggaaccctc---aatcaa--gactcacgccaaaaatcttaaa--cttgacccagacccc---ttcaagtaccaagaaccaacataacagccttagtccataaacgttaacctcgatgtacccgcagccaaagtccataaacattgatataaatacaacacagaactacatgaaaaataaaacaactgcat-cgacggataatactcccccacctcatagca-ccaac--cactaga-ccttaccatggg-taaatagaaataatctcacc-aacacacaataatcaacattattttaa-cacgaaacatgaaaaatgaaggcgaatagtacaagagagtaacaacgctc
Gst5_E    taaattagtatgaactaaaattgcc-agagaaactgatcttccaaaagataacaaacaaagatt-acaccaa--aatgtccagc-gggtcaaagacaaacaaataatggaaccctc---aatcaa--gactcacgccaaaaatcttaaa--cttgacccagacccc---ttcaagtaccaagaaccaacataacagccttagtccataaacgttaacctcgatgtacccgcagccaaagtccataaacattgatataaatacaacacagaactacatgaaaaataaaacaactgcat-cgacggataatactcccccacctcatagca-ccaac--cactaga-ccttaccatggg-taaatagaaataatctcacc-aacacacaataatcaacattattttaa-cacgaaacatgaaaaatgaaggcgaatagtacaagagagtaacaacgctc
Gint2E    taaattagtatgaactaaaattgcc-agagaaactgatcttccaaaagataacacacaaagatttacactaa-aactgtccagt-gggttaaaaacaaacaa-caatggacctttc---aatcac--ggcacacgccaaaaatc-aaaa--cttgacccagatctt--aatta-gtaccaagaaccaacataacagccttagtccatagacgttaacctcgatgtacccgcagccaaagtccgtaaacattgttatgaatacaatacagaactacatgaaaaataaaacaactgcattcgacggataatactcccctaccttatagca-cctac-tcactaga-ccttaccctggg-taaacagaaataatcctatc-aacacacaataatcaacattatcttaa-cacgaaacatgaaaaatgaaggcgaatagtacaagagagtaacaacgctc
Gsih16    taaattagtatgaactaaaattacc-agagaaactgatcttccaaaagataacacacaaagatttacactaa-aattgtccagt-gggttaaaaacaaacaa-aaatggaccctac---aatcac--ggcacacgccaaaaacc-aaaa--ctcgacccagatcct--aatta-ataccaagaaccaacataacagccttagtccatagacgttaacctcgatgtacccgcagccaaagtccataaacattgttacaaatacaatacagaactacatgaaaaatgaaacaactgcattcgacggataatactcccctacctcatagca-ccgac-tcactaga-ccttaccctggg-taaacagaaataatcctatc-aacacacaataatcaacattaccttaa-cacgaaacatgaaaaatgaaggcgaatagtacaagagagtaacaacgctc
Gagat5    taaattagtatgaactaaaattacc-agagaaactgatcttccaaaagataactcacaaagatttacacctacaattgtccggt-gggtcaaagacaaacaa-caatggacctcac---aatcaa--ggcacacgccaaaaacc-aaaa--cttgacccagacctt--aatt---taccaagaaccaacataacagccttagtccctagacgttaacctcgatgtacccgcagccaaagtccataaacattgttaaatatacaatacagaactacatgaaaaataaaacaactgcattcgacggataatactcccctacctcatagca-ccaacttcactaga-ccttaccctggg-ttaacagaaacaatcctacc-aacacacaataatcaacattattttaa-cacgaaatatgaaaaatgaaggcgaatagtacaagagagtaacaacgctc
Gagat1    taaattagtatgaactaaaattacc-agagaaactgatcttccaaaagataactcacaaagatttacacctacaattgtccagt-gggtcaaagacaaacaa-caatggacctcac---aatcaa--ggcacacgccaaaaacc-aaaa--cttgacccagacctt--aatt---taccaagaaccaacataacagccttagtccctagacgttaacctcgatgtacccgcagccaaagtccataaacattgttaaatatacaatacagaactacatgaaaaataaaacaactgcattcgacggataatactcccctacctcatagca-ccaacttcactaga-ccttaccctggg-ttaacagaaacaatcctacc-aacacacaataatcaacattattttaa-cacgaaatatgaaaaatgaaggcgaatagtacaagagagtaacaacgctc
Gagat7    taaattagtatgaactaaaattacc-agagaaactgatcttccaaaagataactcacaaagatttacacctacaattgtccagt-gggtcaaagacaaacaa-caatggacctcac---aatcaa--ggcacacgccaaaaacc-aaaa--cttgacccagacctt--aatt---taccaagaaccaacataacagccttagtccctagacgttaacctcgatgtacccgcagccaaagtccataaacattgttaaatatacaatacagaactacatgaaaaataaaacaactgcattcgacggataatactcccctacctcatagca-ccaacttcactaga-ccttaccctggg-ttaacagaaacaatcctacc-aacacacaataatcaacattattttaa-cacgaaatatgaaaaatgaaggcgaatagtacaagagagtaacaacgctc
GagaP2    taaattagtatgaactaaaattacc-agagaaactgatcttccaaaagataactcacaaagatttacacctacaattgtccagt-gggtcaaagacaaacaa-caatggacctcac---aatcaa--ggcacacgccaaaaacc-aaaa--cttgacccagacctt--aatt---taccaagaaccaacataacagccttagtccctagacgttaacctcgatgtacccgcagccaaagtccataaacattgttaaatatacaacacagaactacatgaaaaataaaacaactgcattcgacggataatactcccctacctcatagca-ctaacttcactaga-ccttaccctggg-ttaacagaaacaatcctacc-aacacacaataatcaacattactttaa-cacgaaatatgaaaaatgaaggcgaatagtacaagagagtaacaacgctc
GagaG1    taaattagtatgaactaaaattacc-agagaaactgatcttccaaaagataacacacaaagatttacattaataattgtccagt-gggtaaaaaacaaacaa-caatggacctcac---aatcaa--ggcacacgccaaaagcc-aaaa--cttgacccagatctt--aatt---taccaagaaccaacataacagccttagtccatagacgttaacctcgatgtacccgcagccaaagtccgtaaacattgttaaaaatacaacacagaactacatgaaaaataaaacaactgcattcgacggataatactcccctaccttatagca-ttaaactcactaga-ccctaccctggg-taaacagaaacaatctcacc-aatacacaataatcaacattgtcttaa-cacgaaacatgaaaaatgaaggcgaatagtacaagagagtaacaacgctc
GagaG3    taaattagtatgaactaaaattacc-agagaaactgatcttccaaaagataacacacaaagatttacattaataattgtccagt-gggtaaaaaacaaacaa-caatggacctcac---aatcaa--ggcacacgccaaaagcc-aaaa--cttgacccagatctt--aatt---taccaagaaccaacataacagctttagtccatagacgttaacctcgatgtacccgcagccaaagtccgtaaacattgttaaaaatacaacacagaactacatgaaaaataaaacaactgcattcgacggataatactcccctaccttatagca-ttaaactcactaga-ccctaccctggg-taaacagaaacaatctcacc-aacacacaataatcaacattgtcttaa-cacgaaacatgaaaaatgaaggcgaatagtacaagagagtaacaacgctc
GagaH2    taaattagtatgaactaaaattacc-agagaaactgatcttccaaaagataacacacaaagatttacattaataactgtccagt-gggtcaaaaacaaacaa-caatggacctcac---aatcaa--ggcacacgccaaaagcctaaaa--cttgacccagatctt--aatt---taccaagaaccaacataacagccttagtccatagacgttaacctcgatgtacccgcagccaaagtccgtaaacattgttaaaaatacaacacagaactacatgaaaaataaaacaactgcattcgacggataatactcctctaccttatagca-ttaaactcactaga-ccctaccctggg-taaacagaaacaatctcacc-aatacacaataatcaacattgtcttaa-tacgaaacatgaaaaatgaaggcgaatagtacaagagagtaacaacgctc
GagaH3    taaattagtatgaactaaaattacc-agagaaactgatcttccaaaagataacacacaaagatttacattaataactgtccagt-gggtcaaaaacaaacaa-caatggacctcac---aatcaa--ggcacacgccaaaagcctaaaa--cttgacccagatctt--aatt---taccaagaaccaacataacagccttagtccatagacgttaacctcgatgtacccgcagccaaagtccgtaaacattgttaaaaatacaacacagaactacatgaaaaataaaacaactgcattcgacggataatactcctttaccttatagca-ttaaactcactaga-ccctaccctggg-taaacagaaacaatctcacc-aatacacaataatcaacattgtcttaa-tacgaaacatgaaaaatgaaggcgaatagtacaagagagtaacaacgctc
Gi1       taaattagtatgaactaaaattgcc-agagaaactgatcttccaaaagataacacacaaagatttacactaa-aactgtccagt-gggttaaaaacaaacaa-caatggacctttc---aatcac--ggcacacgccaaaaatc-aaaa--cttgacccagatctt--aatta-gtaccaagaaccaacataacagccttagtccatagacgttaacctcgatgtacccgcagccaaagtccgtaaacattgttatgaatacaatacagaactacatgaaaaataaaacaactgcattcgacggataatactcccctaccttatagca-cctac-tcactaga-ccttaccctggg-taaacagaaataatcctatc-aacacacaataatcaacattatcttaa-cacgaaacatgaaaaatgaaggcgaatagtacaagagagtaacaacgctc
Gsm1_E    taaattagtatgaactaaaattacc-agagaaactgatcttccaaaagataacacacaaagatttacactaa-aattgtccagt-gggttaaaaacaaacaa-aaatggaccctac---aatcac--ggcacacgccaaaaacc-aaaa--ctcgacccagatcct--aatta-ataccaagaaccaacataacagccttagtccatagacgttaacctcgatgtacccgcagccaaagtccataaacattgttacaaatacaatacagaactacatgaaaaatgaaacaactgcattcgacggataatactcccctacctcatagca-ccgac-tcactaga-ccttaccctggg-taaacagaaataatcctatc-aacacacaataatcaacattaccttaa-cacgaaacatgaaaaatgaaggcgaatagtacaagagagtaacaacgctc
Ggom1E    taaattagtatgaactaaaattacc-agagaaactgatcttccaaaagataacacacaaagatttacactaataattgtccagt-gggttaaaaacaaacaa-aaatggaccctac---aatcac--ggcacacgccaaaaatc-aaaa--ctcgacccagatcct--aatta-ataccaagaaccaacataacagccttagtccatagacgttaacctcgatgtacccgcagccaaagtccgtaaacattgttacaaatacaatacagaactacatgaaaaatgaaacaactgcattcgacggataatactcccctacctcatagca-ccgac-tcactaga-ccttaccctggg-taaacagaaataatcctatc-aacacacaataatcaacattaccttaa-cacgaaacatgaaaaatgaaggcgaatagtacaagagagtaacaacgctc
Ggom2E    taaattagtatgaactaaaattacc-agagaaactgatcttccaaaagataacacacaaagatttacactaataattgtccagt-gggttaaaaacaaacaa-aaatggaccctac---aatcac--ggcacacgccaaaaatc-aaaa--ctcgacccagatcct--aatta-ataccaagaaccaacataacagccttagtccatagacgttaacctcgatgtacccgcagccaaagtccgtaaacattgttacaaatacaatacagaactacatgaaaaatgaaacaactgcattcgacggataatactcccctacctcatagca-ccgac-tcactaga-ccttaccctggg-taaacagaaataatcctatc-aacacacaataatcaacattaccttaa-cacgaaacatgaaaaatgaaggcgaatagtacaagagagtaacaacgctc
Pa1       taaattagtatgaactacaattacc-agagaaactgatcttacaaaagataatacacaaagatttacaccaaaatgttttatgt-gggtcaaagtaaaacaaccatggaatcacac--caatcta-aggcacacgccaagaatcatcta--cttgacccagtttacca-cat---aatcaagaaccaacataacagccttagtccatagacgttaacctcgatgtaccagcagccaaagtccataaatattgata-aaatacaattcagaactacatgaaaaatgaaacaactgcattcagcggataattcccccccccatcatattt-ctaaacccactaga-ccttaccatggg-aaaatagaaaaaatc--ccccaatacacaattataaacattatattaa-cacggaacatgaaaaatgaaggcgaatagtacaagagagtaataatgctc
Pa5       taaattggaatgaactacaattacc-agagaaactgatcttacaaaagataacctacaaagatttacaccaaaatgttctatgt-gggtcaaaataaaacaaccatggaactatac--caattta-aggtacacgccaagagtcatcta--cttgacccagtttacca-cat---aatcaagaaccaacataacagccttagtccatagacgttaacctcgatgtaccagcagccaaagtccataaatattgata-aattacaatacagaactacatgaaaaatgaaacaactgcattcagcggataataccccattacctcatagca--ctaacccactaga-ccttaccatggg-aaaatagaaaaaatc--ccccaatacacaattataaacattatattaa-cacggaacatgaaaaatgaaggcgaatagtacaagagagtaataatgctc
Pa6       taaattggaatgaactacaattacc-agagaaactgatcttacaaaagataatacacaaagatttacaccaaaatgttctatgt-gggtcaaaataaaacaaccatggaatcatac--caattta-aggcacacgccaagagtcatcta--cttgacccagtttacca-cat---aatcaagaaccaacataacagccttagtccatagacgttaacctcgatgtaccagcagccaaagtccataaatattgata-aattacaatacagaactacatgaaaaatgaaacaactgcattcagcggataataccccattacctcatagca--ctaactcactaga-ccttaccatggg-aaaatagaaaaaatcctccccaatacacaatcataaacattatattaa-cacggaacatgaaaaatgaaggcgaatagtacaagagaataataatgctc
