# Supplementary material for: Rate variation and estimation of divergence times using strict and relaxed clocks
Source: BMC Evol Biol. 2011 Sep 26;11:271. doi: 10.1186/1471-2148-11-271 (PMC3205074; doi:10.1186/1471-2148-11-271)
Supplement: Additional file 5 — Caprinae data. Sequences are in Phylip format. Partitions are in the order described in the manuscript. [file 1471-2148-11-271-S5.PHY]

 26  380
Hippotragu                       AAAACAACCCAAAGAAGTAGCCACCAATTTTATGTCCGATTACCACAGCTCGACTATGAAAGTTTGACATCGGATGTAACTACGAGGTATTATCTACGGCGCTTGTTATCAATAAGGACTTAAAGAGTAGTGCCTGCATTTGGAGAAACCTGACTAGAACGGTATGGTTGGAGACACTTGTCTACCTAAAGCGAGCCCTCCGAGTAACAGATTGGGAACTCCTTAAAGACGGCCCATGCATCGCTGCGCCGGCGATACGACCAACCCAACGTTTTTGTGACCTACAACGGGCGCATTACACGCACGCCATACCAAATCCAACTATTATGGGTCACATAGGCCGGCCTAAAGCTGTAATTCCACGCACAGGTAGAACCATA
Myotragus_                       AAATCAAACCAAAGAAGTAGCCGCTAATTTTATGTCCGGTTATCACAGCTCGACTATGAAAGTTTGGCATCGGATGTAACTACGAGGTATTGTCTACGGCGCTTGTTATCGATAAGAACCTAAAGAGTAGTGTCTGCATTTGGAGAAACCTGACTAGAACGGTATGGTTGGAGACACTTGTCTACCTAAAGCGAGCCCTCCGAGTAACTGACTGGGAACTCCTTAAAGACGAACCATACACCGCTACGCCGGCGATACGACCAACCCAACGTTTCTGTGACCTACAACGGGCGCGCTACACGCACCCCATACTAAATCCAACTCGTATGGGCCACATAGGCCGGCCTAAAGCCGTAATTCAACGAACGGAAAGAACCATA
Naemorhedu                       AAAACAACCCAAAGAAGTAGCCACTAATTTTATGTCCGATCACCACAGCTCGACTATGAAAGTTTGACATCGGATGTAACTACGAGGTATTATCTACGGCGCTTGTTATTGATAAGGACCTAAAGAGTAGTGCCTGCATTTGGAGAAACCTGACTAGAACGGTATGGTTGGAGACACTTGTCTACCTAAAGCGAGCCCTCCGAGTAACAGACTGAGAACTCCTTAAAGACGGACCACACATCGTTACGCCGGCGATACGACCAACCCAACGTTTCTGTGATCTACAACGGGCGCGCTACACGAGCCCCATACCAAATCCAACTTTTACGGGTCACATAGGCCGGTCTAAAGCCGTAATTTAACGCACGGAAAGAACCATA
Capra_hirc                       AAAACAACCTAAAGAAGTAGCCACTAATTTTATGTCCGATCATCACAGCTCGACTATGAAAGTTTGACATCGGATGTAACTACGAGGTATTATCTACAGCGCTTGTTATCGATAAGGACCCGAAGAGTAGTGTCTGCATTTGGAGAAACCTGACTAGAACGGTATGGTTGGAGACACTTGTCTACCTAAAGCGAGCCCTCCGAGTAACAGACTGAGAACTCCTTAAAGATGGACCACGCATCGCTACGCCGGCGATACGACCAACCCAACGTTTCTGTGACCTACAACGGGCGCGCTACATGCGCTCCATACCAAATCCAACTATTACGGGCTACATAGGCCGGCCTAAAGCCGTAATTCAACGAACGGAAAGAACCATA
Capra_aega                       AAAACAACCTAAAGAAGTAGCCACTAATTTTATGTCCGATCATCACAGCTCGACTATGAAAGTTTGACATCGGATGTAACTACGAGGTATTATCTACGGCGCTTGTTATCGATAAGGACCCGAAGAGTAGTGTCTGCATTTGGAGAAACCTGACTAGAACGGTATGGTTGGAGACACTTGTCTACCTAAGGCGAGCCCTCCGAGTAACAGACTGAGAACTCCTTAAAGATGGACCACGCATCGCTACGCCGGCGATACGACCAACCCAACGTTTCTGTGACCTACAACGGGCGCGCTACATGCGCTCCATACCAAATCCAACTATTACGGGCTACATAGGCCGGCCTAAAGCCGTAATTCAACGAACGGAAAGAACCATA
Pseudois_n                       AAAACAACCCAAAGAAGTAGCCGCTAATTTTATGTCCGATTACCACAGCTCGACTATGAAAGTTTGACATCGGATGTAACTACGAGGTATTATCTACGGCGCTTGTTATCGATAAGAACCTGAAGAGTAGTGTCTGCATTTGGAGAAACCTGACTAGAACGGTATGGTTGGAGACACTTGTCTACCTAAAGCGAGCCCTCCGAGTAACAGACTGAGAACTCCTTAAAGACGGGCCACGCATCGTTACGCCGGCGATACGACCAACCCAACGTTTCTGTGACCTACAACGGGCGCGCTACATGCGCTCCATACCAAATCCAACTATTACGGGCCACATAGGCCGGCCTAAAGCCGTAATTCAATGAACGGAAAGAACCATA
Pseudois_s                       AAAACAACCCAAAGAAGTAGCCGCTAATTTTATGTCCGATTACCACAGCTCGACTATGAAAGTTTGACATCGGATGTAACTACGAGGTATTATCTACGGCGCTTGTTATCGATAAGAACCTGAAGAGTAGTGTCTGCATTTGGAGAAACCTGACTAGAACGGTATGGTTGGAGACACTTGTCTACCTAAAGCGAGCCCTCCGAGTAACAGACTGAGAACTCCTTAAAGACGGGCCACGCATCGTTACGCCGGCGATACGACCAACCCAACGTTTCTGTGACCTACAACGGGCGCGCTACACGCGCTCCATACCAAATCCAACTATTACGGGCCACATAGGCCGGCCTAAAGCCGTAATTCAATGAACGGAAAGAACCATA
Ovis_ammon                       AAAACAACCCAAAGAAGTAGCCGCTAATTTTATGTCCGATTATCACAGCTCGACTACGAAAGTTTGACATCGGATGTAACTACGAGGTATTATCTACGGCGCTTGTTATCGATAAGGACCTGAAGAGTAGTGTCTGCATTTGGAGAAACCTGACTAGAACGGTATGGTTGGAGACACTTGTCTATCTAAGGCGAGCCCTCCGAGTAACAGACTGAGAACTCCTTAAAGACGGACCACACACCGCTACGCCGGCGATACGACCAACCCAACGTTTCTGTGATCTACAACGGGCGCGCTACGCGAACCCCATACCAAATCCAACTATTACGGGCTACATAGGCCGGCCTAAAGCCGTAATTCAACGAACGGAAAGAACCATA
Capra_nubi                       AAAACAACCTAAAGAAGTAGCCACCAATTTTATGTCCGATCATCACAGCTCGACTATGAAAGTTTGACATCGGATGTAACTACGAGGTATTATCTACGGCGCTTGTTATCGATAAGGACCCAAAGAGTAGTGTCTGCATTTGGAGAAACCTGACTAGAACGGTATGGTTGGAGACACTTGTCTACCTAAGGCGAGCCCTCCGAGTAACAGACTGAGAACTCCTTAAAGATGAACCACGCATCGCTACGCCGGCGATACGACCAACCCAACGTTTCTGTGACCTACAACGGGCGCGCTACATGCGCTCCATACCAAATCCAACTATTACGGGCCACATAGGCCGGCCTAAAGCCGTAATTCAACGAACGGAAAGAACCATA
Capra_cauc                       AAAACAACCCAAAGAAGTAGCCACTAATTTTATGTCCGATCATCACAGCTCGACTATGAAAGTTTGACATCGGATGTAACTACGAGGTATTATCTACGGCGTTTGTTATCGATAAGGACCCGAAGAGTAGTGTCTGCATTTGGAGAAACCTGACTAGAACGGTGTGGTTGGAGACACTTGTCTACCTAAGGCGAGCCCTCCGAGTAACAGACTGAGAACTCCTTAAAGATGGACCACGCATCGCTACGCCGGCGATACGACCAACCCAACGTTTCTGTGACCTACAACGGGCGCGCTACATGCGCTCCATACCAAATCCAACTATTACGGGCTACATAGGCCGGCCTAAAGCCGTAATTCAACGAACGGAAAGAACCATA
Capra_cyli                       AAAACAACCCAAAGAAGTAGCCACTAATTTTATGTCTGATCACCACAGCTCGACTATGAAAGTTTGACATCGGATGTAACTACGAGGTATTATCTACGGCGTTTGTTATCGATAAGGACCCGAAGAGTAGTGTCTGCATTTGGAGAAACCTGACTAGAACGGTATGGTTGGAGACACTTGTCTACCTAAGGCGAGCCCTCCGAGTAACAGACTGAGAACTCCTTAAAGATGGACCACGCATCGCTACGCCGGCGATACGACCAACCCAACGTTTCTGTGACCTACAACGGGCGCGCTACATGCGCTCCATACCAAATCCAACTATTACGGGCCACATAGGCCGGCCTAAAGCCGTAATTCAACGAACGGAAAGAACCATA
Capra_falc                       AAAACAACCTAAAGAAGTAGCCACTAATTTTATGTCCGATCATCACAGCTCGACTATGAAAGTTTGACATCGGATGTAACTACGAGGTATTATCTACGGCGCTTGTTATCGATAAGGACCCGAAGAGTAGTGTCTGCATTTGGAGAAACCTGACTAGAACGGTATGGTTGGAGACACTTGTCTACCTAAGGCGAGCCCTCCGAGTAACAGACTGAGAACTCCTTAAAGACGGACCACGCATCGCTACGCCGGCGATACGACCAACCCAACGTTTCTGTGACCTACAACGGGCGCGCTACATGCACTCCATACCAAATCCAACTATTACGGGCTACATAGGCCGGCCTAAAGCCGTAATTCAACGAACGGAAAGAACCATA
Capra_ibex                       AAAACAACCTAAAGAAGTAGCCACCAATTTTATGTCCGATCATCACAGCTCGACTATGAAAGTTTGGCATCGGATGTAACTACGAGGTATTATCTACGGCGCTTGTTATCGATAAGGACCTGAAGAGTAGTGCCTGCATTTGGAGAAACCTGACTAGAACGGTATGGTTGGAGACACTTGTCTACCTAAAGCGAGCCCTCCGAGTAACAGACTGAGAACTCCTTAAAGATGGACCACGCATCGCTACGCCGGCGATACGACCAACCCAACGTTTCTGTGACCTACAACGGGCGCACTACATGCGCTCCATACCAAATCCAACTATTGCGGGCCACATAGGCCGGCCTAAAGCCGTAATTCAACGAACGGAAAGAACCATA
Capra_sibi                       AAAACAACCCAAAGAAATAGCCACTAATTTTATGTCCGATCATCATAGCTCGACTATGAAAGTTTGACATCGGATGTAACTACGAGGTATTATTTACAGCGCTTGTTATCGATAAGGCCCTAAAGAGTAGTGTCTGCATTTGGAGAAACCTGACTAGAACGGTATGGTTGGAGACACTTGTCTACCTAAAGCGAGCCCTCCGAGTAACAGACTAAGAACTCCTTAAAGATGGACCACGCATCGCTACGCCGGCGATACGACCAACCCAACGTTTCTGTGACCTACAACGGGCGCGCTACATGCGCTCCATACCAAATCCAACTATTGCGGGCCACATAGGCCGGCCTGAAGCCGTAATTCAACGAACAGAAAGAACCATA
Hemitragus                       AAAACAACCCAAAGAAGTAGCCACTAATTTTATGTCCGATCATCACAGCTCGACTATGAAAGTTTGACATCGGATGTAACTACGAGGTATTATCTACAGCGCTTGTTATCGATAAGGACCCGAAGAGTAGTGTCTGCATTTGGAGAAACCTGACTAGAACGGTATGGTTGGAGACACTTGTCTACCTAAGGCGAGCCCTCCGAGTAACAGACTGAGAACTCCTTAAAGATGGACCACGCATCGCTACGCCGGCGATACGACCAACCCAACGTTTCTGTGACCTACAACGGGCGCGCTACATACGCTCCATACCAAATCCAACTATTACGGGTCACATAGGCCGGCCTAAAGCCGTAATTCAACGAACGGAAAGAACCATA
148543101A                       AAAACAACCCAAAGAAGTAGCCACTAATTTTATGTCCGATCATCACAGCTCGACTATGAAAGTTTGGCATCGGATGTAACTACGAGGTATTATCTACGGCGCTTGTTATCGATAGGGACCCAAAGAGTAGTGCCTGCATTTGGAGAAACCTGACTAGAGCGGTATGGTTGGAGACACTTGTCTACCTGAAGCGAGCTCTCCGAGTAACAGATTGGGAACTCCTTAAAGACGGACCACACACCGCTACGCCGGCGATACGACCAACCCAACGTTTCTGTGACCTACAACGGGCGCGCTACACAAGCTCCATACCAAATCCAACTATTACGGGCCACATAGGCCGGACTAAAGCCGTAATTCAACGAACGGAAAGAACCATA
Ovis_aries                       AAAACAACCCAAAGAAGTAGCCGCTAATTTTATGTCCGATTATCACAGCTCGACTACGAAAGTTTGACATCGGATGTAACTACGAGGTATTATCTACGGCGCTTGTTATCGATAAGGACCTGAAGAGTAGTGTCTGCATTTGGAGAAACCTGACTAGAACGGTATGGTTGGAGACACTTGTCTATCTAAGGCGAGCCCTCCGAGTAACAGACTGAGAACTCCTTAAAGACGGACCACACACCGCTACGTCGGCGATACGACCAACCCAACGTTTCTGTGATCTACAACGGGCGCACTACGCGAACCCCATACCAAATCCAACTATTACGGGCTACATAGGCCGGCCTAAAGCCGTAATTCAACGAACGGAAAGAACCATA
Ovis_dalli                       AAAACAACCCAAAGAAGTAGCCGCTAATTTTATGTCCGATTATCACAGCTCGACTACGAAAGTTTGACATCGGATGTAACTACGAGGTATTATCTACGGCGCTTGTTATCGATAAGGACYTGAAGAGTAGTGCCTGCATTTGGAGAAACCTGACTAGAACGGTATGGTTGGAGACACTTGTCTATCTAAGGCGAGCCCTCCGAGTAACAGACTGAGAACTCCTTAAAGACGGACCACGCACCGCTACGTCGGCGATACGACCAACCCAACGTTTCTGTGATCTACAACGGGCGCACTACGCGAACCCCATACCAAATCCAACTATTACGGGCCACATAGGCCGGCCTAAAGCTGTAATTCAACGAACGGAAAGAACCATA
Rupicapr_p                       AAAACAACCCAAAGAAGTAGCCGCTAATTTTATGTCCGATTATCACAGCTCGACTATGAAAGTTTGACATCGGATGTAACTACGAGGTATTATCTACGGCGCTTGTTATCGATAAGGACCCAAAGAGTAGTGCCTGCATTTGGAGAAACCTGACTAGAGTGGTATGGTTGGAGACACTTGTCTACCTAAGGTGAGCCCTCCGAGTAACAGACTGGGRACTCCTTAAAGACGGACCACACACCGCTACGCCGGCGATACGACCAACCCAACGTTTTTGTGACCTACAACGGGCGCRCTACACGCGCCCCATACCAAATCCAACTATTACGGGCTACATAGGCCGGCCTAAAGCCGTAATTCAACGAACGGAAAGAACCATA
Rupicapr_r                       AAAACAACCCAAAGAAGTAGCCGCTAATTTTATGTCTGATTATCACAGCTCGACTATGAGAGTTTGACATCGGATGTAACTACGAGGTATTATCTACGGCGCTTGTTATCGATAAGGACCCAAAGAGTAGTGCCTGCATTTGGAGAAACCTGACTAGAGTGGTATGGTTGGAGACACTTGTCTACCTAAGGTGCGCCCTCCGAGTAACAGACTGGGAACT?CTTAAAGACGGACCACACACCGCTACGCCGGCGATACGACCAACCCAACGTTTTTGTGACCTACAACGGGCGCGCTATACGCGCCCCATACCAAATCCAACTATTACGGGCTACATAGGCCGGCCTAAAGCCGTAATTTAACGAACGGAAAGAACCATA
Capric_cri                       AAAACAACCCAAAGAAGTAGCCACTAATTTTATGTCCGATCACCACAGCTCGACTATGAAAGTTTGACATCGGATGTAACTACGAGGTATTATCTACGGCGCTTGTTATTGATAAGGACCCAAAGAGTAGTGCCTGCATTTGGAGAAACCTGACTAGAATGGTATGGTTGGAGACACTTGTCTACCTAAAGCGAGCCCTCCGAGTAACAGATTGAGAACTCCTTAAAGACGAGCCACACACCGCTACGCCGGCGATACGACCAACCCAACGTTTCTGTGACCTACAACGGGTGCGCTACACGCGCTCCATACCAAATCCAACTATTACGGGTCACATAGGCCGGCCTAAAGCCGTAATTCAACGCACGGAAAGAACCATA
Oreamnos_a                       AAAACAACCCAAAGAAGTAGCCACTAATTTTATGTCTGATTATCACAGCTCGACTATGAAAGTTTGACATCGGATGTAACTACGAGGTATTATCTACGGCGCTTGTTATTGATAAGGACTCAAAGAGTAGTGTCTGCATTTGGAGAAACCTGACTAGAGCGGTATGGTTGGAGACACTTGTCTACCTAAGGCGAGCTCTCCGAGTAACAGATTGGGAACTCCTTAAAGACGGACCACACACCGTTTCGTCGGCGATACGACCAACCCAACGTTTCTGTGATCTACAACGGGCGCGCTACGCATGCTCCATACCAAATCCAACTGTTACGGGCCGCATAGGCCGGCCTAGAGCCGTAATTCAACGAACGGAAAGAACCATA
Ovibos_mos                       AAAACAACCCAAAGAAGTAGCCACTAATTTTATGTCCGATCACCATAGCTCGACTATGAAAGTTTGACATCGGATGTAACTACGAGGTATTATCTACGGCGCTTGTTATTGATAAGGACCCAAAGAGTAGTGCCTGCATTTGGAGAAACCTGACTAGAACGGTATGGTTGGAGACACTTGTCTACCTAAGGCGAGCTCTCCGAGTAACAGACTGAGAACTCCTTAAAGACGGACCACACACCGTTACGCCGGCGATACGACCAACCCAACGTTTCTGTGACCTACAACGGGCGCCCTACACGCGCTCCATACCAAATCCAACTATTACGGGTCACATAGGCCGGCCTAAAGCCGTAATTCAACGCACAGAAAGAACCATA
Pantholops                       AAAACAACCCAAAGAAGTGGCCGCTAATTTTATGTCCGATTGTCACAGCTCGACTATGAAAGTTTGACATCGGATGTAACTACGAGGTATTATCTACGGCGCTTGTTATTGATAAGGACCTGAAGAGTAGTGTCTGCATTTGGAGAAACCTGACTAGAGCGGTATGGTTGGAGACACTTGTCTACCTAAGGCGAGCCCTCCGAGTAACAGACTGGGAACTCCTTAAAGACGGACCACACATCGCTTCGCCGGCGATACGACCAACCCAACGTTTCTGTGACCTACAACGGGCGCGCTACACGCGCTCCATACCAAATCCAACTATTACGGGCTACATAGGCCGGCCTAAAGCCGTAATTCAACGTACGGAAAGAACCATA
Budorcas_t                       AAAACAACCCAAAGAAGCAGCCACTAATTTTATGTCCGATTGCCATAGCTCGACTATGAAAGTTTGACATCGGATGTAACTACGAGGTATTATCTACGGCGCTTGTTATTGATAAGGACCTAAAGAGTAGTGCCTGCATTTGGAGAAACCTGACTAGAACGGTATGGTTGGAGACACTTGTCTACCTAAGGCAAACTATCCGAGTAACAGACTGAGAACTCCTTAAAGACGAACTACACATCGCTACGCCGGCGATACGACCAACTCAACGTTTCTGTGACCTACAACGGGCGTGCTATATGCGCTCCATACCAAATCCAACTATTCTAGGCTACATAGGCCGGCCTAAAGCTGTAATTCAACGAACCGAAAGAACCATA
Capri_sumD                       AAAACAACCCAAAGAAGTAGCCACTAATTTTATGTCCGATCACCACAGCTCGACTATGAAAGTTTGACATCGGATGTAACTACGAGGTATTATCTACGGCGCTTGTTATTGATAAGGACCCAAAGAGTAGTGCCTGCATTTGGAGAAACCTGACTAGAACGGTATGGTTGGAGACACTTGTCTACCTAAAGCGAGCCCTCCGAGTAACAGACTGAGAACTCCTTAAAGACGGACTACACACCGCTACGCCGGCGATACGACCAACCCAACGTTTCTGTGACCTACAACGGGCGCGCTACACGCGCTCCATACCAAATCCAACTCTTGCGGGTCACATAGGCCGGCCTAAAGCCGTAATTCAACGCACGGAAAGAACCATA
26 380
Hippotragu                       TTATGACACTTATTAACTTATCCCCATCCGGATGCTTGTGTTTATTCGTTTCTAACCACTCCTCCTCATGGATAAGGTTGATACAGCCTTTTGTTTATGGGTAAGCACTTACGATGTTTTTCCTCCCTTGATTCGGATCTGGCCTTCATTCCTCATGCATTAGTGGGTCTAACCTCGTTCTATTTCTTTCCTCTTATTTTAACGCAACCGTCCACAATCTACAACTAATTGCTTTTTCTTTTTTTCCATTGACAAACCCACTACCCATACAGATTTCACTTGCTCAATGGTTCTTTCTTTTTTTCCTACCAAGGTTTGCTGAGTTGTTTCATTCTCGTGGACTAACATTTGATCCTTATTTTTTTTCTCGCTAAATTAGG
Myotragus_                       TCATGACACTTATTAACTTATCCCCATCCGGATGCTTGTGTTTATTCGTTTCTAACCACCCCGCCTCATGGATAAGGTTGATACAGCCTTTTGTTTATGGGTAAGCACTTACGATGTTTTTCCTCCCTTGATTCGGATCTGGCCTTCATTCCTCATGCATTAGTGGGTCTAACCTCGTTCTATTTCTTTCCTCTTATTTTAACGCAACCGTCCACAATCTACAACTAATTGTTTTTTTTTTTTTTCCATTGACAAACCCACTACCCATACAGATTTCACTTGCTCAATGGTTCTTTCTTTTTTTCTTAACAAGGTTTACTGAGTTGTTTCATTCTCGTGGACTAACATTTGATCCTTATTTTTTTTCTCGCTAAATTAGG
Naemorhedu                       TTATGACACTTATTAACTTATCCCCATCCGGATGCTTGTGTTTATTCGTTTCTAACCACCCCTCCTCATGGATAAGGTTGATACAGCCTTTTGTTTATGGGTAAGCACTTACGATGTTTTTCCTCCCTTGATTCGGATCTGGCCTTCATTCCTCATGCGTTAGTGGGTCTAACCTCGTTCTATTTCTTTCCTCTTATTTTAACGCAACCGTCCACAATCTACAACTAATTGCTTTTTCTTTTTTTCCATTGACAAACCCACTGCCCATACAGATTTCACTTGCTCAATGGTTCTTTCTTTTCTTCTTACCAAGGTTTGCTGAGTTGCTTCATTCTCGTGGACTAACATTTGATCCTTATTTTTTTTCTCGCTAAATTAGG
Capra_hirc                       TCATGACACCTATTAACTTATCCCCATCCGGATGCTTGTGTTTATTCGTTTCTAACCACTCCTCCTCATGGATAAGGTTGATACAGCCTTTTGTTTATGGGTAAGCACTTACGATGTTTTTCCTCCCTTGATTCGGATCTGGCCTTCATTCCTCATGCATTAGTGGGTCTAACCTCGTTCTATTTCTTTCCTCTTATTTTAACGCAACCGTCCACAATCTACAACTAATTGCTTTTTTTTTTTTTCCATTGACAAATCCACTACCCATACAGATTTCACTTGCTCAATGGTTCTTTCTTTTTTTCTTACCAAGGTTTGCTGAGTTGTTTCATTCTCGTGGACTAACATTTGATCCTTATTTTTTTTCCCGCTAAATTAGG
Capra_aega                       TCATGACACTTATTAACTTATCCCCATCCGGATGCTTGTGTTTATTCGTTTCTAACCACTCCTCCTCATGGATAAGGTTGATACAGCCTTTTGTTTATGGGTAAGCACTTACGATGTTTTTCCTCCCTTGATTCGGATCTGGCCTTCATTCCTCATGCATTAGTGGGTCTAACCTCGTTCTATTTCTTTCCTCTTATTTTAACGCAACCGTCCACAATCTACAACTAATTGCTTTTTTTTTTTTTCCATTGACAAATCCACTACCCATACAGATTTCACTTGCTCAATGGTTCTTTCTTTTTTTCTTACCAAGGTTTGCTGAGTTGTTTCATTCTCGTGGACTAACATTTGATCCTTATTTTTTTTCCCGCTAAATTAGG
Pseudois_n                       TCATGACACTTATTAACTTATCCCCATCCGGATGCTTGTGTCTATTCGTTTCTAACCACTCCTCCTCATGGATAAGGTTGATACAGCCTTTTGTTTATGGGTAAGCACTTACGATGTTTTTCCTCCCTTGATTCGGATCTGGCCTTCATTCCTCATGCATTAGTGGGTCTAACCTCGTTCTATTTCTTTTCTCTTATTTTAACGCAACCGTCCACAATCTACAACTAATTGCCTTTTCTTCTTTTTCATTGACAAACCCACTACCCATACAGATTTCACTTGCTCAATGGTTCTTTCTTTTTTTCTTACCAAGGTTTGCTGAGTTGTTTCATTCTCGTGGACTAACATTTGATCCTTATTTTTTTTCTCGGTAAATTAGG
Pseudois_s                       TCATGACACTTATTAACTTATCCCCATCCGGATGCTTGTGTCTATTCGTTTCTAACCACTCCTCCTCATGGATAAGGTTGATACAGCCTTTTGTTTATGGGTAAGCACTTACGATGTTTTTCCTCCCTTGATTCGGATCTGGCCTTCATTCCTCATGCATTAGTGGGTCTAACCTCGTTCTATTTCTTTTCTCTTATTTTAACGCAACCGTCCACAATCTACAACTAATTGCCTTTTCTTTTTTTCCATTGACAAACCCACTACCCATACAGATTTCACTTGCTCAATGGTTCTTTCTTTTTTTCTTACCAAGGTTTGCTGAGTTGTTTCATTCTCGTGGACTAACATTTGATCCTTATTTTTTTTCTCGGTAAATTAGG
Ovis_ammon                       TTATGACACTTATTAACTTATCCCCATCCGGATGCTTGTGTTTATTCGTTTCTAACCACCCCTCCTCATGGATAAGGTTGATACAGCCTTTTGTTTATGGGTAAGCACTTACGATGTTTTTCCTCCCTTGATTCGGATCTGGCCTTCATTCCTCATGCATTAGTGGGTCTAACCTCGTTCTATTTCTTTCCTCTTATTTTAACGCAACCGTCCACAATCTACAACTAATTGCTTTTTCTTTTTTTCCATTGACAAACCCACTACCCATACAGATTTCACTTGCTCAATGGTTCTTTCTTTTTTTCTTACCAAGGTTTGCTGAGTTGTTTCATTCTCGTGGACTAACATTTGATCCTTATTTTTTTTCTCGTTAAATTAGG
Capra_nubi                       TCATGACACTTATTAACTTATCCCCATCCGGATGCTTGTGTTTATTCGTTTCTAACCACCCCTCCTCATGGATAAGGTTGATACAGCCTTTTGTTTATGGGTAAGCACTTACGATGTTTTTCCTCCCTTGATTCGGATCTGGCCTTCATTCCTCATGCATTAGTGGGTCTAACCTCGTTCTATTTCTTTCCTCTTATTTTAACGCAACCGTCCACAATCTACAACTAATTGTTTTTTTTTTTTTTCCATTGACAAATCCACTACCCATACAGATTTCACTTGCTCAATGGTTCTTTCTTTTTTTCTTACCAAGGTTTGCTGAGTTGTTCCATTCTCGTGGACTAACATTTGATCCTTATTTTTTTTCCCGCTAAATTAGG
Capra_cauc                       TCATGACACTTATTAACTTATCCCCATCCGGATGCTTGTGTTTATTCGTTTCTAACCACTCCTCCTCATGGATAAGGTTGATACAGCCTTTTGTTTATGGGTAAGCACTTACGATGTTTTTCCTCCCTTGATTCGGATCTGGCCTTCATTCCTCATGCATTAGTGGGTCTAACCTCGTTCTATTTCTTTCCTCTTATTTTAACGCAACCGTCCACAATCTACAACTAATTGTTTTTTTTTTTTTTCCATTGACAAATCCACTACCCATACAGATTTCACTTGCTCAATGGTTCTTTCTTTTTTTCTTACCAAGGTTTGCTGAGTTGTTTCATTCTCGTGGACTAACATTTGATCCTTATTTTTTTTCTCGCTAAATTAGG
Capra_cyli                       TCATGACACTTATTAACTTATCCCCATCCGGATGCTTGTGTTTATTCGTTTCTAACCACTCCTCCTCATGGATAAGGTTGATACAGCCTTTTGTTTATGGGTAAGCACTTACGATGTTTTTCCTCCCTTGATTCGGATCTGGCCTTCATTCCTCATGCATTAGTGGGTCTAACCTCGTTCTATTTCTTTCCTCTTATTTTAACGCAACCGTCCACAATCTACAACTAATTGTTTTTTTTTTTTTTCCATTGACAAATCCACTACCCATACAGATTTCACTTGCTCAATGGTTCTTTCTTTTTTTCTTACCAAGGTTTGCTGAGTTGTTTCATTCTCGTGGACTAACATTTGATCCTTATTTTTTTTCTCGCTAAATTAGG
Capra_falc                       TCATGACACTTATTAACTTATCCCCATCCGGATGCTTGTGTTTATTCGTTTCTAACCACTCCTCCTCATGGATAAGGTTGATACAGCCTTTTGTTTATGGGTAAGCACTTACGATGTTTTTCCTCCCTTGATTCGGATCTGGCCTTCATTCCTCATGCATTAGTGGGTCTAACCTCGTTCTATTTCTTTCCTCTTATTTTAACGCAACCGTCCACAATCTACAACTAATTGCTTTTTTTTTTTTTCCATTGACAAATCCACTACCCATACAGATTTCACTTGCTCAATGGTTCTTTCTTTTTTTCTTACCAAGGTTTGCTGAGTTGTTTCATTCTCGTGGACTAACATTTGATCCTTATTTTTTTTCCCGCTAAATTAGG
Capra_ibex                       TCATGACACTTATTAACTTATCCCCATCCGGATGCTTGCGTTTATTCGTTTCTAACCACTCCTCCTCATGGATAAGGTTGATACAGCCTTTTGTTTATGGGTAAGCACTTACGATGTTTTTCCTCCCTTGATTCGGATCTGGCCTTCATTCCTCATGCATTAGTGGGTCTAACCTCGTTCTATTTCTTTCCTCTTATTTTAACGCAACCGTCCACAATCTACAACTAATTGCTTTTTTTTTTTTTCCATTGACAAACCCACTACCCATACAGATTTCACTTGCTCAATGGTTCTTTCTTTTTTTCTTACCAAGGTTTGCTGAGTTGTTTCATTCTCGTGGACTAACATTTGATCCTTATTCTTTTTCCCGCTAAATTAGG
Capra_sibi                       TCATGACACTTATTAACTTATCCCCATCCGGATGCTTGTGTTTATTCGTTTCTAACCACCCCTCCTCATGGATAAGGTTGATACAGCCTTTTGTTTATGGGTAAGCACTTACGATGTTTTTCCTCCCTTGATTCGGATCTGGCCTTCATTCCTCATGCGTTAGTGGGTCTAACCTCGTTCTATTTCTTTTCTCTTATTTTAACGCAACCGTCCACAATCTACAACTAATTGCCTTTTCTTTTTTTTCATTGACAAACCCACTACCCATACAGATTTCACTTGCTCAATGGTTCTCTCTTTTTTTCTTACCAAGGTTTGCTGAGTTGTTTCATTCTCGTGGACTAACATTTGATCCTTATTTTTTTTCCCGTTAAATTAGA
Hemitragus                       TCATGACACTTATTAACTTATCCCCATCCGGATGCTTGTGTTTATTCGTTTCTAACCACTCCTCCTCATGGATAAGGTTGATACAGCCTTTTGTTTATGGGTAAGCACTTACGATGTTTTTCCTCCCTTGATTCGGATCTGGCCTTCATTCCTCATGCATTAGTGGGTCTAACCTCGTTCTATTTCTTTCCTCTTATTTTAACGCAACCGTCCACAATCTACAACTAATTGCTTTTTTTTTTTTTTCATTGACAAACCCACTACCCATACAGATTTCACTTGCTCAATGGTTCTTTCTTTTCTTCTTACCAAGGTTTGCTGAGTTGTTCCATTCTCGTGGACTAACATTTGATCCTTATTTTTTTTCCCGCTAAATTAGG
148543101A                       TTATGACACTTATTAACTTATCCCCATCCGGATGCTTGTGTTTATTCGTTTCTAACCACCCCTCCTCATGGATAAGGTTGATACAGCCTTTTGTTTATGGGTAAGCACTTACGATGTTTTTCCTCCCTTGATTCGGATCTGGCCTTCATTCCTCATGCATTAGTGGGTCTAACCTCGTTCTATTTCTTTCCTCTTATTTTAACGCAACCGTCCACAATCTACAACTAATTGCTTTTTCTTTTTTTCCATTGACAAACCCACTACCCATACAGATTTCACTTGCTCAATGGTTCTTTCTTTTTTTCTTATCAAGGTTTGCTGAGTTGTTTCATTCTCGTGGACTAACATTTGATCCTTATTTTTTTTCTCGCTAAATTAGG
Ovis_aries                       TTATGACACTTATTAACTTATCCCCATCCGGATGCTTGTGTTTATTCGTTTCTAACCACCCCTCCTCATGGATAAGGTTGATACAGCCTTTTGTTTATGGGTAAGCACTTACGATGTTTTTCCTCCCTTGATTCGGATCTGGCCTTCATTCCTCATGCATTAGTGGGTCTAACCTCGTTCTATTTCTTTCCTCTTATTTTAACGCAACCGTCCACAATCTACAACTAATTGCTTTTTCTTTTTTTCCATTGACAAACCCACTACCCATACAGATTTCACTTGCTCAATGGTTCTTTCTTTTTTTCTTACCAAGGTTTGCTGAGTTGTTTCATTCTCGTGGACTAACATTTGATCCTTATTTTTTTTCTCGTTAAATTAGG
Ovis_dalli                       TCATGACACTTATTAACTTATCCCCATCCGGATGCTTGTGTTTATTCGTTTCTAACCACCCCTCCTCATGGATAAGGTTGATACAGCCTTTTGTTTATGGGTAAGCACTTACGATGTTTTTCCTCCCTTGATTCGGATCTGGCCTTCATTCCTCATGCATTAGTGGGTCTAACCTCGTTCTATTTCTTTCCTCTTATTTTAACGCAACCGTCCACAATCTACAACTAATTGCTTTTTTTTTTTTTCCATTGACAAACCCACTACCCATACAGATTTCACTTGCTCAATGGTTCTTTCTTTTTTTCTTACCAAGGTTTGCTGAGTTGTTTCATTCTCGTGGACTAACATTTGATCCTTATTTTTTTTCTCGTTAAATTAGG
Rupicapr_p                       TCATGACACTTATTAACTTATCCCCATCCGGATGCTTGTGTTTATTCGTTTCTAACCACCTCTCCTCATGGATAAGGTTGATACAGCCTTTTGTTTATGGGTAAGCACTTACGATGTTTTTCCTCCCTTGATTCGGATCTGGCCTTCATTCCTCATGTATTAGTGGGTCTAACCTCGTTCTATTTCTTTCCTCTTATTTTAACGCAACCGTCCACAATCTACAACTAATTGCTTTTTCTTTTTTTCCATTGACAAACCCACTACCCATACAGATTTCACTTGCTCAATGGTTCTTTCTTTTTTTCTTACCAAGGTTTGCTGAGTTGTTTCATTCTCGTGGACTAACATTTGATCCTTATTTTTTTTCTCGCTAAATTAGA
Rupicapr_r                       TCATGACACTTATTAACTTATCCCCATCCGGATGCTTGTGTTTATTCGTTTCTAACCACCCCTCCTCATGGATAAGGTTGATACAGCCTTTTGTTTATGGGTAAGCACTTACGATGTTTTTCCTCCCTTGATTCGGATCTGGCCTTCATTCCTCATGCATTAGTGGGTCTAACCTCGTTCTATTTCTTTCCTCTTATTTTAACGCAACCGTCCACAATCTACAACTAATTGCTTTTTCTTTTTTTCCATTGACAAACCCACTACCCATACAGATTTCACTTGCTCAATGGTTCTTTCTTTTCTTCTTACCAAGGTTTGCTGAGTTGTTTCATTCTCGTGGACTAACATTTGATCCTTATTTTTTTTCTCGCTAAATTAGA
Capric_cri                       TTATGACACTTATTAACTTATCCCCATCCGGATGCTTGTGTTTATTCGTTTCTAACCACCCCTCCTCATGGATAAGGTTGATACAGCCTTTTGTTTATGGGTAAGCACTTACGATGTTTTTCCTCCCTTGATTCGGATCTGGCCTTCATTCCTCATGCATTAGTGGGTCTAACCTCGTTCTATTTCTTTCCTCTTATTTTAACGCAACCGTCCACAATCTACAACTAATTGTTTTTTCTTTTTTTCCATTGACAAACCCACTACCCATACAGATTTCACTTGCTCAATGGTTCTTTCTTTTCTTCTTACCAAGGTTTGCTGAGTTGTTTCATTCTCGTGGACTAACATTTGATCCTTATTTTTTTTCTCGCTAAATTAGG
Oreamnos_a                       TCATGACACTTATTAACTTATCCCCATCCGGATGCTTGTGTTTATTCGTTTCTAACCACCCCTCCTCATGGATAAGGTTGATACAGCCTTTTGTTTATGGGTAAGCACTTACGATGTTTTTCCTYCCTTGATTCGGATCTGGCCTTCATTCCTCATGCATTAGTGGGTCTAACCTCGTTCTATTTCTTTCCTCTTATTTTAACGCAACCGTTCACAATCTACAACTAATTGCTTTTTCTTTTTTTCCATTGACAAACCCACTACCCATACAGATTTCACTTGCTCAATGGTTCTCTCTTTTTTTCTTATCAAGGTTTGCTGAGTTGCTTCATTCTCGTGGACTAACATTTGATCCTTATTTTTTTTCTCGCTAAATTAGG
Ovibos_mos                       TCATGACACTTATTAACTTATCCCCATCCGGATGCTTGTGTTTATTCGTTTCTAACCACCCCTCCTCATGGATAAGGTTGATACAGCCTTTTGTTTATGGGTAAGCACTTACGATGTTTTTTCTCCCTTGATTCGGATCTGGCCTTCATTCCTCATGCATTAGTGGGTCTAACCTCGTTCTATTTCTTTTCTCTTATTTTAACGCAACCGTCCACAATCTACAACTAATTGCTTTTTCTTTTTTTCCATTGACAAACCCACTACCCATACAGATTTCACTTGCTCAATGGTTCTTTCTTTTCTTCTTACCAAGGTTTGCTGAGTTGTTTCATTCTCGTGGACTAACATTTGATCCTTATTTTTTTTCTCGCTAAATTAGG
Pantholops                       TCATGACACTTATTAACTTATCCCCATCCGGATGCTTGTGTTTATTCGTTTCTAACCACCCCTCCTCATGGATAAGGTTGATACAGCCTTTTGTTTATGGGTAAGCATTTACGATGTTTTTCCTCCCTTGATTCGGATCTGGCCTTCATTCCTCATGCATTAGTGGGTCTAACCTCGTTCTATTTCTTTCCTCTTATTTTAACGCAACCGTCCACAATCTACAACTAATTGCTTTTTTTTTTTTTCCATTGACAAACCCACTACCCATACAGATTTCACTTGCTCAATGGTTCTTTCTTTTTTTCTTATCAAGGTTTGCTGAGTTGTTTCATTCTCGTGGACTAACATTTGATCCTTATTTTTTTTCTCGCTAAATTAGG
Budorcas_t                       TTATGACACTTATTAACTTATCCCCATCCGGATGCTTGCGTCTATTCGTTTCTAACCACCTCTCCTCATGGATAAGGTTGATACAGCCTTTTGTTTATGGGTAAGCACTTACGATGTTTTTCCTCCCTTGATTCGGATCTGGCCTTCATTCCTCATGCATTAGTGGGTCTAACCTCGTTCTATTTCTTTTCTCTTATTTTAACGCAACCGTCCACAATCTACAACTAATTGTTTTTTTTTCTTTTCCATTGACAAACCCACTGCCCATACAGATTTCACTTGCTCAATGGTTCTTTCTTTTCTTCTTACCAAGGTTTGCTGAGTTGTTTCATTCTCGTGGACTAACATTTGATCCTTATTTTTCTTCTCGCTAAATTAGG
Capri_sumD                       TCATGACACTTATTAACTTATCCCCATCCGGATGCTTGTGTTTATTCGTTTCTAACCACCCCTCCTCATGGATAAGGTTGATACAGCCTTTTGTTTATGGGTAAGCACTTACGATGTTTTTCCTCCCTTGATTCGGATCTGGCCTTCATTCCTCATGCATTAGTGGGTCTAACCTCGTTCTATTTCTTTTCTCTTATTTTAACGCAACCGTCCACAATCTACAACTAATTGCTTTTTCTTTTTTTCCATTGACAAACCCACTACCCATACAGATTTCACTTGCTCAATGGTTCTTTCTTTTCTTCTTACCAAGGTTTGCTGAGTTGTTTCATTCTCGTGGACTAACATTTGATCCTTATTTTTTTTCTCGCTAAATTAGG
26 380
Hippotragu                       GCTCAATCAGAATACCACTCCACAATCAGAACCCCCATCCATAACGGCACAAACCACCGAAACCTCTTTCATCCCCACTACACACGAAACCCCACGTAAACCTCAACCCAAAACCAATCACAAATAACACTCGAAAAAACAAAACCTTCCAACATCCACACAACAGACCACAACCCACTTCCTTCTTCTTCCCAACACTTCAACCCCCAATAACACACGCTTCTTTACCATCAAACACCAAAAGCACCATACATCCCARCACTACTCCGCAATCATACACCAATCTAAAATACACCATATAATATACTACAAACGACGACCATCCACAGACAAACAATAAAATACATTTCAAAATCACCACCAGAAAGCTTCACACAAAA
Myotragus_                       GCCCAACCAAAATACCACTCCACAACCAAAACCCCCACCCACAACAACACAAACTACCAAAACCTCCTTCACACTCATCATATACAACATCCCATGCGAGCACCAACTCAAAACCAACCACAAATAACATCTAAAAAATTAAACTCCCCCATCACTACTTAAACAAACAACGCCCAACCTTCCCCACTCACACAGCGACCCAAACCCCAATAACTCACATCCTCCTACCACGAAATACCGAAAACAACACACATTTAACCACCACTCCACAACCACACATAAATCAAAAATACACCATGCAGTATACCACAAACAACGATTATACATAAACAAACAATACGATACCTTTTAGAATTATCTCTACAAAGGCCCACCCAAAA
Naemorhedu                       GCCCAATCAAAACATTATTCCACAACCAAGGCCCCCGCCCATAACAACATAAACTATCAAAATTTAACCCACACTCATCATACATGAAATCCCACACAAACACCAACCTAGAATTGACCACAAATAACATCCAAAAAAACAACACCTTCCAATACTCACACAACAAACCACACTCCACCCCTCCCATCCATCTACCATCCTAAACCCCATCAACACACATTTTTACATTACCGAATCCTAAAAACACCATACACCCCAACACCACTCTACAACCATACATAAACCTAACACACATCATATAACTTCCCATAAACGACAACCACACATAAATAAACAATAAAACATCCTCTAAGACCATCCCCGAAAAATCCCACCCAAAA
Capra_hirc                       GCCCAGCCAAAATACCATTCCACAACCAAAACTACCAATCACAACGACACAAACCACCAAAATCTATCTTATATTCACCACACACAAAACTCCACATCAATATTAATCTAAAACTGACCGCGAGCAACACTTAAAAAAATAGAACCTTTTAATATTCACACAACAGACAACACTCCACCCCCTCCACCCACCCACCGTCCCAAAGCCCAATAACATACATCTCCCTATCACCGAATTTAAAAAACACCACACACCTCAATACTACTCTATGGTCATACACAAACCCAAAACACACCACACAATACCCCATAAACAACCACCACACACGAATAAACAATAAGACATCCTTTAAAATTATCCCTAAAAAATCCTACCTAAAA
Capra_aega                       GCCCAACCAAAATACCATTCTACAACCAAAACTACCACTCATAGCGACACAAACTACCAAAACTTATCTTATATTCATCACACACAAAACTCCACATCAATATTAATCTAAAACTAACCGCAAACAACACTCAAAAAAATAGAACCTTTCAACATTCACACAACAAACAACACCCCACCCCCTCCACCTACCCACCGCCCCAAAGCCCAATAACATACACTTCCCTATCACCGAATTTAAAAAACACCACGCACCTCAACACCACTTTATGGCCATACACAAATCCAAAACATACCACACGATATCCCATAAACAATCATCACACGCGAACAAACAATAAGACATCTTTTAAAATTACCCCTAAAAAATCCTATCCAAAA
Pseudois_n                       GCCCAGCCAAAATACCACTCCATAACCAAAACTACCACCCATAACAGCACAAACTACCAAAACTTGTCCCGTCCTCATCACACACAAAATCCCACATAGACATCAATCCAGAACCACTCACAAACAACACTCGAAAAGATAGAACCCCTCAACCCTCACACAACAGACAACGTCCCACCCCCCCCATTTACCCACCATCCCAAATCCCAACAACATACACCTCCCCATTACCAGGCCCGAAAAATACCACACATCCCAACACCGCTCCACAACCATACACAAACCCGAAACACACCACACAATACCCCATAAACAACAACCACACACAAACAAACAACAAAACACCTTTTAGAATCATCTCTAAAAAATCCTACCCAAAA
Pseudois_s                       GCCCAGCCAAAATACCACTCCATAACCAAAACTACCACCCATAACAGCACAAACTACCAAAACCTGTCCCGTCCTCATCACACACAAAATCCCACATAAACATCAATCTAGAACCACTCACAAACAACACCCGAAAAAATAAAACCCCTCAACCTTCATACAGCAGACAACGCTCCACTCCCCCCATTTACCCACCATCCCAAATCCTAACAACACACACCTCCCTATTACTAGGCCCGAAAAATACCACACACCCCAACACCACTCTACGGCCATACACAAATCCGAAACACACCACACAATACCCCATAAACAGCAACCACACACAAACAAACAACAAAACACCTCTTAGAATCACCTCTAAAAAATCCTACCCAAAA
Ovis_ammon                       GCCCAACCAAAATACCACTTCACAATCAAAACTCTCACTCATAATAACACAAACCATCAAAACCTACCTCACACTCATCACACACAAAATTTCATGTAAACATCAACTCAAAACCAACTATGAACAACACTTAAAAAAACAAAATTCCCTAATATTCACACAACAGACAACACCGCACCCTCTTCACCCACCCACCACCCCAAACCCCAACAGCATATCCCTCCCTACCATCCAACCCCAAAAACGTCACACACCCCAACATCTCTCCATAACCATACACAAACTTAAAACCCACCACACAATACCCTAAGAACAACAATTATACACAACCAAACAATACAATACCTTTTAAAATTATCTTTACAAAATCCCATCCAGAA
Capra_nubi                       GCCCAACCAAAATACCATTCTACATCCAAAACCACCACTCATAGCAACACGAACTATCAAAACCTATCTTATATTCATCATACACAAAACTCCACATAAACATTAACCTAAAACTAACCGCAAACAACACTCAAAAGAACAGAACTTCTCAACATTCACACAACAAACAACACTCCATCCCCTCCACCTACCCACCGCCCCAAACCCCAATAACACACATCTCCCTACCACCGAATTCAAAAAACACCGCACACCCCAACGCTACTCCATAACCATACACAAATCCAAAATACACCACACAATACCCCACAAACAACCACCACACACGAATAAACAATAAGACAYCCTTTAAAATTACCTCTAAAAAATCCTATTCAAAA
Capra_cauc                       GCTCAACCAAAATACCATTCTACAATCAAAACTATCACTCATAGCGATACAAACTACCAAAACCTATCTTATATTCATCATACACAAAACTCCACATCAATATTAACCTAAAACTAACCGCAAACAACACTCAAAAAAACAGAACCTTTCAACATTCACACAACAAACAACACTCCACCCCCTCCACCTACCTACCGCCCCAAACCCCAATAACACACATCTCCCTATCACCGAATTCAAAAAACGCCACGCATCTCAACACCACTCTATGGTCATACACAAATCCAAAACACACCACACAATATCCCATAAACAACCACCACACACAAATAAACAATAAGACATCTTTTAAAATTATCCCTAAAAAATCCCATCCAAAA
Capra_cyli                       GCTCAACCAAAATACCATTCTACAATCAAAACTGTCACTCATAGCGATATAAACTACCAAAACCTATCTTATATTCATCATACACAAAACTCCACATCAATATTAATCTAAAACTAACCGCAAACAACACTCAAAAAAACAGAACCTTTCAACATTCACACAACAAACAACACTCCACCCCCTCCACCTACCTACCGTCCCAAACCCCAATAACACACATCTCCCTATCACCGAATTCAAAAAACACCACGCACCTCAACACCACTCTATGGTCATACACAAATCCAAAACACACCACACAATATCCCAY AAACAACCACCACACACAAAYAAACAATAAAACACCTCCTAAAATTATCCCTAAAAAATCCTATCCAAAA
Capra_falc                       GCCCAACCAAAATACCATTCTACAATCAAAACTACCACTCATAGCGACACAAACTACCAAAACCTATCTTATGTTCATCACACACAAAACTCCACATCAACATTAGTCTAAAACTAACCGCAAACAACACTCAAAAAAACAGAACCTTTCAACATTCACACAACAAACAATACCCCACCTCCTCCACCTACCCACCACCCCAAACCTCAATAACACACATCTCCCTATCACCAAATTTAAAAAACATCACACACCTCAACACTACTTCATGGCCATACACAAACCCAAAACACACCACACAATATCCCATAAACAACCACCACACGCGAATAAATAATAAGACATCCTTTAAAATTACCCCTAAAAAGTCCTATCCAAAA
Capra_ibex                       GCCCAACCAAAATACCATTCTACAATCAAAACTACCACTCATAGCGACACATACCATCAAAACCTATCTTATATCCATCACACACAAAACTCCATGTCAATATTAATCTAAAATTAACCACAAACAACACCCAAAAAAACAGAACCTCTCAACATTCACACAACAGACAACACTCCACCCCCCCCACCTACCCACCGCCCCAGACCCCAATAACACACACCCCCCTATCACCGAATTCAAAAAACACCACGCACCTCAACACTACTCTATAATCATACACAAATCCAAGACACACCACACAATATCCCATAAATAACCACCACACACGAATAAACAATAAGACATCCTTTAAAATCATCCCCAAAAAATCCTACCCAAAG
Capra_sibi                       GCCCAATCAAAATACTACCCCACAACCAAAACTACCATCCATAACAACACAAACTACCAAAACCTATCTCATATTCACTACACATAAAACTCCACATCAACATCAACCCAAAACTAACCACAAACAACACTTAGAAGGACAGAACTCCTCAACACTCACACAACAGACAGCACCACACCCCCCCCATTTACCCACCATCCCAAACCCCAATAACACACACCTCCTTATTACCAAATTCAAAAAACACCATGCACCTCAACACCACTCCATAATCATATACAAATCCAAAACACACCACACAGTATCCCATAAACAACAACCACACATAAACAAACAATAAAACACCTTTTAAAATTATCCCTAATAAACCCTATCCAAAA
Hemitragus                       GCCCAACCAAAATACCATTCTACAACCAAAACTACCACTCGTAGCAACGCAAACCACCAAAACTTACCTCATATTCACCACACACAAAACTCCGCATCAACATCAATCCAAAACTAACCACAAACAACACTCAAAAGAACAGAACCCCTCAATATCCACACAACAAACAACATCACACCTCCCTCACCTACCCACCGCCCCAAGCCCCAGTAATACACATCTCCCTATTACCAAATTCAAAAAATACCATACACCTCAATACCACTCTATAATTATACGCAAATCCAAAACACACCACACAATACCTCACAAACAACAACCACACACAAGCAGACAATAAAACATTTTCTAGAACTATCCTTAAAAAACCCTACCCAAAG
148543101A                       GCCCAATCAAAATACCACTCCACAACCAAAACCCCCATCCATAACAACACAAACCACCAAAACCTACCTCATACCCATCACACACGAAACTTCACGTAAACGTCAACCTAAAATAATCCACAAACAACACTCGAAAGAACAGAACCCCTTAACATTCACACAACAGACTACATCCCACCCCCCCCATACACACACCATCCCAAACCCCAATAACACACGTCTTTCCACCACCAAACTCCAAAAATACCACACACCTCAATACTACTTCATAATCATACACAAGCTTAAAACAAACCACACAACACCCTATAAATAACAATCACACGCAAACAAACAATAAAACACCTCCCAAAATCATCCTTAAAAAGTCCCATCCAAAA
Ovis_aries                       GCCCAACCAAAATACCACTTCATAATTAAAACTCTCACTCATAGTAACACAAACTATCAAAACCTACCTCACGCTCATCATACACGAAATTCCATGTAAACACTAATCCAAAACCAACCATGAACAACACTTAAAAAAACAAAATTCCCTAATATTCACACAACGAACAACATCCCATCCTCTTCACCCACCCATCACCCCAAACCCCAATAGCATATCCCTTCCTACCATTCAACCCCGAAAACGTCACACACCCCAACATCTCTCCATAACCATGCACAAACTTAAAACCCACCACACAATACCCTAAGAGCAACAACTATACACAACCAAACAATACGATACCCCTTAAAATTATCTCTACAAAATCCCACCCAAAA
Ovis_dalli                       GCCCAACCAAAATACCATTTCACAATCAAAACTCTCACTCATAACAACATAAACCATCAAAACCCACCTCACACTCATCATACACAAAATTTCACGTAAGCATTAATTCAAAATTAACCATAAACAACACTCAAAAAAACAAAAYTCTTCAACGCTTATACAACAGACAACATTCCACTCCCTCCACATACCCACCACCCCAAACCCCAATAACACACCCCCTCCTACCATCCAACCCCAAAAACATCACACACCTCAATATCTCTCCATAATCATACACAAACCCAAAACCCACCACACAACGCCCCAAGAACAACAACCACACATAACCAAACAATACGATACCCTTTAAAGTCATCCCTATAAAATCCCATCTAAAA
Rupicapr_p                       GCTTAATCAAAATACCACTCCATGACCAAAACTCCCACCCATAGCAGCACAAACCATCAAAACCTACCTCATACCCACCACATGCAAAATCCCACACAAACATCAATCTAAAACCAACCACAAACAATGCCCAAAAGAACAAAATTCTCCAACACTCACACGACAGCCGACATCCCACTCTCCCCACCTACACACCACCCTAAAACCCAACAATGTACATCCCTCTACTACCAAACCCTAAGAATATCACACATCTCAGCACCACTCCACAATCGTATGCAAATCCATAACACAACACACGACACCTCACAAACGACAACCACACATAAACAAACAATAAGACACTCTCTAAAACCATCCTCAAAAAATCCCACCCAAAA
Rupicapr_r                       GCCTGACCAAAATACCACTCCATAACCAAAACTCCCACCCATAGCAACACAAACCACTAAAACCTACCTCATACCCACCACATATAAAATCCCACATAAACATCAACTTAAAACCAACCACAAACAGTGCCCAAAAGAACGAAATTCCCCAGCGTTCACACAACAACCGACGTCCCACTCCCCCCATCTACACACCACCCCAAATCCCAACAATGCACATCCTTCCACTGCCAAACCCCAAAAA?ATCACACATTCCAGCACCACTCTACGATCATATATAAACCCATAACACAACACACGACACCTCACAAACGACAACCACACATAAGCAAACAATAAGACATCCTCTAAAACCATCCTTAAAAAATCCCATCTAAAA
Capric_cri                       GTCTAATCAAAATATTATTTCACAACCAAAACCCCCGCCCATAACAACACAAACTACCAAAACTTAACCCATACTCATCATACACGGGACTCCACACAAACACTAACTCAAAACCAACCACAAACAACACTCAAAAAAACAGTACTTCCCAACATTCACAAAACAAACCACACCCCACTCCTCTCACCCACCCAGCATCCCAAACCCCAACAACACACACCCCCACATCACCGAACCCCAAAAGCACCACACACCCTAACACCACTCCGCGACCATACACAAACCCAACATACACCATACAACACCCCACAAACAACAACCATACACAAATATACAATAAGACACCCTTTAAAACCACCACCAAGGAATTCCACCCAAAA
Oreamnos_a                       GCCCAACCAAAATACCATTCCATAACCAAAATTCTCATCCATAATAACACAAACCACCAAAACCTAACCTACACTCATCATACACATCATCCCATACAAACATTAATCTAAAACTAACCATAAACGACACCCAAAAAAACAAAAC?CTCTAATACCTACACAACAGGCAACATCCCATCCCCCTCATCCACCCACCATCCCAAATTCAAATAACACATATCCCTTTATCACCAACCCCTAAAAACACCACACACCCTAACGATATCTCGCAACCATACACAAACCTAAAACACACCACAAAATATCTTACAAATAGCAATTACACACAAACAAACAACAAAATACCCACTCAAACCGCTCCTAAAAAATCTCACCCAAAA
Ovibos_mos                       GCTCAATCAAAATATCGTTCCACAACCAAAACCCCCATCCATAACAACATAAACCACCAAAACTTAACTCGTACCCACTATACACAAAACCCCACGCAAACACCAACTCAAAACAGATTACAAATAACACTCAAAAAAACAATACCTCCCAACACCCACACAACAAACCACACCCCATTTTCTCCATCCACCTAATGCCCCAAACCCCAATAACGCACACCCCTACACTACCAAACTCTAAAAACACCATACACCTCAACACCACTCTAAGACCATACACAAATTCAACATACACCATATAACATCCCACAAACAACAACCATACAAAAACAGACAATAAGGCACTTCTTAAAACCACCCCCGGAGAGTCTCACCCAAAA
Pantholops                       GCCTAATCAAAATACCACTCCACAACCAAAACTCCCACTCGTAACAACACAAACCATTAAAACTTACCTCATTCTCATTACACACAAAATTCCACACAAATACCAACCCAGAACCGACCATATACAACACTTAAAAAAACAAAAATCCCTAACACTCACACAACAGACAACATCTCACTCCTCTCACCCACCCACCACCCCAAACCCCAATAATACACATCCCTCTACCACTAAACACCAAAAATACCACACACTTCAACCCCAACCTATAGCTATACACAAACCCAAAACGCACCGCATAACACTCTACAAACGATATTTACACACAAACAAATAACAAAACACTTCTTAAAACCACTATCAAAAAACCTCACCCAAAA
Budorcas_t                       GCCCAATCAAAACACCACTCCATAACCAAAACTACCACTCATAACAACACAAACCACTAAAACCTACCTTACACTCACCATGCACAAAATTCCATGTAAACATCAATCCAAAACCAATCATAAACAACACTCAAAAGAACAAAACTCCCCAACACTCCCATAACAGATAACACCCCACCTCCCCCATCTATCCACCACCCCAAACCCCAATAACACATATCTTCCCGCCACCAAACCCCAAAAACTCCACACGTTTTAACACTACCCTGAAGTCATACACAAACCTAAAACACACTCCGCAACACCCCACAAACAGCAACCACACATAAACAAATAAYAAAGTACCCCCCAAAACCATCCCCGAAAAACCCCACTCGAAA
Capri_sumD                       GCTTAATCAAAATATCATTCCACAACCAAAACCCCCATCCATAACAACACAAACCACTAGAATTTAACTCACACTCATCATACACAAAACTCCACACAAACACCAGCTCAAAACCAATCACAGACAACACTCAAAAAAACAGTATTCCCCAACACTCACACAACAAACCACACCCCATCCCTCCCATCCATCCAACATCCCAAACCCCAACAACACACACCCCCACATCACCAAACCCCGGAAGCACCACACACCCTAACACTACTCCACAACCATACACAAATCCAACACACACCATGCAACGTCCCACAAATAACAACCATACACAAACAAACAATAAGACACCTTCTAAAACCACCCCCAATAAATCCCACCCAAAA
